# Supplementary material for: 1-(2-Hy­droxy­eth­yl)-3-phenyl­thio­urea
Source: Acta Crystallogr Sect E Struct Rep Online. 2012 Mar 24;68(Pt 4):o1162. doi: 10.1107/S160053681201183X (PMC3344104; doi:10.1107/S160053681201183X)
Supplement: Supplementary file 1 [file e-68-o1162-sup1.cif]

##############################################################################
#                                                                            #
# This CIF contains the data in a paper accepted for publication in          #
# Acta Crystallographica Section E. It conforms to the requirements of       #
# Notes for Authors for Acta Crystallographica Section E, and has been       #
# peer reviewed under the auspices of the IUCr Commission on Journals.       #
#                                                                            #
# Full details of the Crystallographic Information File format               #
# are given in the paper "The Crystallographic Information File (CIF):       #
# a New Standard Archive File for Crystallography" by S. R. Hall, F. H.      #
# Allen and I. D. Brown [Acta Cryst. (1991), A47, 655-685].                  #
#                                                                            #
# The current version of the core CIF dictionary is obtainable from          #
# ftp://ftp.iucr.org/pub/cif_core.dic.                                       #
#                                                                            #
# Software is freely available for graphical display of the structure(s)     #
# in this CIF. For information consult the CIF software page                 #
# http://www.iucr.org/resources/cif/software.                                #
#                                                                            #
# This file may be used for bona fide research purposes within the           #
# scientific community so long as proper attribution is given to the journal # 
# article from which it was obtained.                                        #
#                                                                            #
##############################################################################
data_global
_audit_creation_method     'PLATON <TABLE ACC> option'
_journal_date_recd_electronic     2012-03-03
_journal_date_accepted     2012-03-19
_journal_name_full     'Acta Crystallographica, Section E'
_journal_year     2012
_journal_volume     68
_journal_issue      4
_journal_page_first     o1162
_journal_page_last     o1162
_journal_paper_category     QO
_journal_paper_doi     10.1107/S160053681201183X
_journal_coeditor_code     RK2342
_publ_contact_author_name
;
Mehmet Akkurt
;
_publ_contact_author_address
;
     Department of Physics
     Faculty of Sciences
     Erciyes University
     38039 Kayseri
     Turkey
;
_publ_contact_author_email     'akkurt@erciyes.edu.tr'
_publ_contact_author_fax     '+90-352-2076666 extra 33106'
_publ_contact_author_phone     '+90-352-2076666 extra 33106'
_publ_section_title
;
1-(2-Hydroxyethyl)-3-phenylthiourea
;
loop_
    _publ_author_name
    _publ_author_address
    'Antar A. Abdelhamid'
;
Chemistry and Environmental Science Division,
School of Science,
Manchester Metropolitan University,
England
;
    'Shaaban K. Mohamed'
;
Chemistry and Environmental Science Division,
School of Science  & The Environment,
Manchester Metropolitan University,
M1 5GD,
England
;
    'Mehmet Akkurt'
;
Department of Physics,
Faculty of Sciences,
Erciyes University,
38039 Kayseri,
Turkey
;
    'Kuldip Singh'
;
Department of Chemistry,
University of Leicester,
Leicester,
England
;
    'Herman Potgieter'
;
School of Research, Enterprise & Innovation,
Manchester Metropolitan University,
M1 5GD,
England
;
data_I
_chemical_name_systematic
;
1-(2-Hydroxyethyl)-3-phenylthiourea
;
_chemical_name_common     ?
_chemical_formula_moiety     'C9 H12 N2 O S'
_chemical_formula_sum     'C9 H12 N2 O S'
_chemical_formula_structural     ?
_chemical_formula_iupac     'C9 H12 N2 O S'
_chemical_formula_weight     196.28
_chemical_melting_point     393
_symmetry_cell_setting     tetragonal
_symmetry_space_group_name_H-M     'I 41/a'
_symmetry_space_group_name_Hall     '-I 4ad'
loop_
    _symmetry_equiv_pos_site_id
    _symmetry_equiv_pos_as_xyz
    1 x,y,z
    2 3/4-y,1/4+x,1/4+z
    3 1/2-x,-y,1/2+z
    4 3/4+y,3/4-x,3/4+z
    5 -x,-y,-z
    6 1/4+y,3/4-x,3/4-z
    7 1/2+x,y,1/2-z
    8 1/4-y,1/4+x,1/4-z
    9 1/2+x,1/2+y,1/2+z
    10 1/4-y,3/4+x,3/4+z
    11 -x,1/2-y,z
    12 1/4+y,1/4-x,1/4+z
    13 1/2-x,1/2-y,1/2-z
    14 3/4+y,1/4-x,1/4-z
    15 x,1/2+y,-z
    16 3/4-y,3/4+x,3/4-z
_cell_length_a     26.170(4)
_cell_length_b     26.170(4)
_cell_length_c     5.7775(16)
_cell_angle_alpha     90
_cell_angle_beta     90
_cell_angle_gamma     90
_cell_volume     3956.8(16)
_cell_formula_units_Z     16
_cell_measurement_reflns_used     800
_cell_measurement_theta_min     3.481
_cell_measurement_theta_max     28.216
_cell_measurement_temperature     150(2)
_exptl_crystal_description     'needle'
_exptl_crystal_colour     'colourless'
_exptl_crystal_size_max     0.27
_exptl_crystal_size_mid     0.09
_exptl_crystal_size_min     0.08
_exptl_crystal_size_rad     ?
_exptl_crystal_density_diffrn     1.318
_exptl_crystal_density_meas     ?
_exptl_crystal_density_method     'Not Measured'
_exptl_crystal_F_000     1664
_exptl_absorpt_coefficient_mu     0.289
_exptl_absorpt_correction_type     multi-scan
_exptl_absorpt_process_details     '(<i>SADABS</i>; Sheldrick, 1996)'
_exptl_absorpt_correction_T_min     0.926
_exptl_absorpt_correction_T_max     0.977
_exptl_special_details
;
;
_diffrn_ambient_temperature     150(2)
_diffrn_radiation_type     'MoK\a'
_diffrn_radiation_wavelength     0.71073
_diffrn_radiation_source     'fine-focus sealed tube'
_diffrn_radiation_monochromator     'graphite'
_diffrn_measurement_device_type     'Bruker APEX 2K CCD'
_diffrn_measurement_method     '\f and \w scans'
_diffrn_detector_area_resol_mean     ?
_diffrn_reflns_number     15367
_diffrn_reflns_av_R_equivalents     0.0953
_diffrn_reflns_av_sigmaI/netI     0.0627
_diffrn_reflns_theta_min     1.56
_diffrn_reflns_theta_max     26.49
_diffrn_reflns_theta_full     26.49
_diffrn_measured_fraction_theta_max     1.000
_diffrn_measured_fraction_theta_full     1.000
_diffrn_reflns_limit_h_min     -32
_diffrn_reflns_limit_h_max     32
_diffrn_reflns_limit_k_min     -32
_diffrn_reflns_limit_k_max     32
_diffrn_reflns_limit_l_min     -7
_diffrn_reflns_limit_l_max     7
_diffrn_reflns_reduction_process
;
;
_diffrn_standards_number     ?
_diffrn_standards_interval_count     ?
_diffrn_standards_interval_time     ?
_diffrn_standards_decay_%     ?
_refine_special_details
;
 Refinement on <i>F</i>^2^ for ALL reflections except those flagged by the user
 for potential systematic errors. Weighted <i>R</i>-factors <i>wR</i> and all
 goodnesses of fit <i>S</i> are based on <i>F</i>^2^, conventional
 <i>R</i>-factors <i>R</i> are based on <i>F</i>, with <i>F</i> set to zero
 for negative <i>F</i>^2^. The observed criterion of
 <i>F</i>^2^ > \s(<i>F</i>^2^) is used only for calculating <i>R</i>-factor
 <i>etc</i>. and is not relevant to the choice of reflections for refinement.
 <i>R</i>-factors based on <i>F</i>^2^ are statistically about twice as large
 as those based on <i>F</i>, and <i>R</i>-factors based on ALL data will be
 even larger.
;
_reflns_number_total     2056
_reflns_number_gt     1540
_reflns_threshold_expression     I>2\s(I)
_refine_ls_structure_factor_coef     Fsqd
_refine_ls_matrix_type     full
_refine_ls_R_factor_all     0.0679
_refine_ls_R_factor_gt     0.0478
_refine_ls_wR_factor_gt     0.1027
_refine_ls_wR_factor_ref     0.1096
_refine_ls_goodness_of_fit_ref     0.976
_refine_ls_restrained_S_all     0.976
_refine_ls_number_reflns     2056
_refine_ls_number_parameters     119
_refine_ls_number_restraints     0
_refine_ls_number_constraints     ?
_refine_ls_hydrogen_treatment     constr
_refine_ls_weighting_scheme     calc
_refine_ls_weighting_details
                 'calc w=1/[\s^2^(Fo^2^)+(0.0501P)^2^] where P=(Fo^2^+2Fc^2^)/3'
_atom_sites_solution_hydrogens     geom
_atom_sites_solution_primary     direct
_atom_sites_solution_secondary     difmap
_refine_ls_shift/su_max     0.001
_refine_ls_shift/su_mean     0.000
_refine_diff_density_max     0.307
_refine_diff_density_min     -0.243
_refine_ls_extinction_method     'none'
_refine_ls_abs_structure_details     ?
_refine_ls_abs_structure_Flack     .
loop_
    _atom_type_symbol
    _atom_type_description
    _atom_type_scat_dispersion_real
    _atom_type_scat_dispersion_imag
    _atom_type_scat_source
    C C 0.0033 0.0016 ' International Tables Vol C Tables 4.2.6.8 and 6.1.1.4'
    H H 0.0000 0.0000 ' International Tables Vol C Tables 4.2.6.8 and 6.1.1.4'
    N N 0.0061 0.0033 ' International Tables Vol C Tables 4.2.6.8 and 6.1.1.4'
    O O 0.0106 0.0060 ' International Tables Vol C Tables 4.2.6.8 and 6.1.1.4'
    S S 0.1246 0.1234 ' International Tables Vol C Tables 4.2.6.8 and 6.1.1.4'
_computing_data_collection     '<i>APEX2</i> (Bruker, 2005)'
_computing_cell_refinement     '<i>SAINT</i> (Bruker, 2005)'
_computing_data_reduction     '<i>SAINT</i> (Bruker, 2005)'
_computing_structure_solution     '<i>SIR97</i> (Altomare <i>et al.</i>, 1999)'
_computing_structure_refinement     '<i>SHELXL97</i> (Sheldrick, 2008)'
_computing_molecular_graphics
;
<i>ORTEP-3</i> (Farrugia, 1997) and <i>PLATON</i> (Spek, 2009)
;
_computing_publication_material
;
<i>WinGX</i> (Farrugia, 1999) and <i>PLATON</i> (Spek, 2009)
;
loop_
    _atom_site_type_symbol
    _atom_site_label
    _atom_site_fract_x
    _atom_site_fract_y
    _atom_site_fract_z
    _atom_site_U_iso_or_equiv
    _atom_site_thermal_displace_type
    _atom_site_calc_flag
    _atom_site_refinement_flags
    _atom_site_occupancy
    _atom_site_disorder_assembly
    _atom_site_disorder_group
    S S1 0.53773(2) 0.07294(2) 0.52460(10) 0.0281(2) Uani d . 1.000 . .
    O O1 0.56205(6) 0.17228(6) -0.1675(3) 0.0322(5) Uani d . 1.000 . .
    N N1 0.45696(7) 0.04810(6) 0.2790(3) 0.0269(6) Uani d . 1.000 . .
    N N2 0.49000(6) 0.12770(6) 0.1987(3) 0.0215(5) Uani d . 1.000 . .
    C C1 0.41711(9) 0.01902(9) -0.0757(4) 0.0352(8) Uani d . 1.000 . .
    C C2 0.37649(9) 0.01894(10) -0.2287(4) 0.0416(9) Uani d . 1.000 . .
    C C3 0.33488(9) 0.04979(9) -0.1906(4) 0.0365(8) Uani d . 1.000 . .
    C C4 0.33371(9) 0.08094(10) -0.0010(4) 0.0394(9) Uani d . 1.000 . .
    C C5 0.37390(9) 0.08096(9) 0.1544(4) 0.0346(8) Uani d . 1.000 . .
    C C6 0.41558(8) 0.05020(8) 0.1157(4) 0.0237(7) Uani d . 1.000 . .
    C C7 0.49204(8) 0.08449(8) 0.3204(4) 0.0216(7) Uani d . 1.000 . .
    C C8 0.52638(8) 0.16964(8) 0.2207(4) 0.0231(7) Uani d . 1.000 . .
    C C9 0.57332(8) 0.16375(9) 0.0697(4) 0.0282(7) Uani d . 1.000 . .
    H H1 0.44530 -0.00190 -0.10200 0.0420 Uiso c R 1.000 . .
    H H1A 0.45960 0.02050 0.35900 0.0320 Uiso c R 1.000 . .
    H H1B 0.55420 0.14510 -0.22890 0.0480 Uiso c R 1.000 . .
    H H2 0.37740 -0.00210 -0.35820 0.0500 Uiso c R 1.000 . .
    H H2A 0.46550 0.13110 0.10050 0.0260 Uiso c R 1.000 . .
    H H3 0.30760 0.04950 -0.29360 0.0440 Uiso c R 1.000 . .
    H H4 0.30580 0.10220 0.02370 0.0470 Uiso c R 1.000 . .
    H H5 0.37270 0.10170 0.28490 0.0410 Uiso c R 1.000 . .
    H H8A 0.53710 0.17210 0.38100 0.0280 Uiso c R 1.000 . .
    H H8B 0.50930 0.20130 0.18060 0.0280 Uiso c R 1.000 . .
    H H9A 0.59920 0.18790 0.11950 0.0340 Uiso c R 1.000 . .
    H H9B 0.58700 0.12960 0.08840 0.0340 Uiso c R 1.000 . .
loop_
    _atom_site_aniso_label
    _atom_site_aniso_U_11
    _atom_site_aniso_U_22
    _atom_site_aniso_U_33
    _atom_site_aniso_U_12
    _atom_site_aniso_U_13
    _atom_site_aniso_U_23
    S1 0.0314(3) 0.0206(3) 0.0322(3) -0.0001(2) -0.0121(3) 0.0010(2)
    O1 0.0448(10) 0.0284(9) 0.0234(9) -0.0100(8) 0.0032(8) -0.0016(7)
    N1 0.0285(10) 0.0191(9) 0.0332(11) -0.0045(8) -0.0107(8) 0.0074(8)
    N2 0.0214(9) 0.0219(9) 0.0211(10) -0.0023(7) -0.0036(7) 0.0015(7)
    C1 0.0253(12) 0.0417(15) 0.0385(14) 0.0047(11) -0.0008(11) -0.0120(12)
    C2 0.0388(15) 0.0516(16) 0.0343(15) 0.0003(12) -0.0058(12) -0.0151(12)
    C3 0.0292(13) 0.0402(15) 0.0402(15) -0.0034(11) -0.0118(11) 0.0027(12)
    C4 0.0291(13) 0.0384(14) 0.0508(17) 0.0090(11) -0.0089(12) -0.0073(12)
    C5 0.0362(14) 0.0298(13) 0.0377(15) 0.0049(11) -0.0063(11) -0.0102(11)
    C6 0.0233(11) 0.0201(11) 0.0278(12) -0.0053(9) -0.0038(9) 0.0052(9)
    C7 0.0233(11) 0.0191(11) 0.0223(12) 0.0014(9) 0.0007(9) -0.0033(9)
    C8 0.0291(12) 0.0188(11) 0.0214(12) -0.0039(9) -0.0015(9) -0.0001(9)
    C9 0.0267(12) 0.0325(13) 0.0255(13) -0.0068(10) -0.0002(10) -0.0011(10)
_geom_special_details
;
 Bond distances, angles <i>etc</i>. have been calculated using the rounded
 fractional coordinates. All s.u.'s are estimated from the variances of the
 (full) variance-covariance matrix. The cell s.u.'s are taken into account in
 the estimation of distances, angles and torsion angles.
;
loop_
    _geom_bond_atom_site_label_1
    _geom_bond_atom_site_label_2
    _geom_bond_site_symmetry_1
    _geom_bond_site_symmetry_2
    _geom_bond_distance
    _geom_bond_publ_flag
    S1 C7 . . 1.707(2) no
    O1 C9 . . 1.420(3) no
    O1 H1B . . 0.8200 no
    N1 C6 . . 1.437(3) no
    N1 C7 . . 1.344(3) no
    N2 C7 . . 1.333(3) no
    N2 C8 . . 1.459(3) no
    N1 H1A . . 0.8600 no
    N2 H2A . . 0.8600 no
    C1 C2 . . 1.383(3) no
    C1 C6 . . 1.375(3) no
    C2 C3 . . 1.373(3) no
    C3 C4 . . 1.366(3) no
    C4 C5 . . 1.383(3) no
    C5 C6 . . 1.374(3) no
    C8 C9 . . 1.515(3) no
    C1 H1 . . 0.9300 no
    C2 H2 . . 0.9300 no
    C3 H3 . . 0.9300 no
    C4 H4 . . 0.9300 no
    C5 H5 . . 0.9300 no
    C8 H8A . . 0.9700 no
    C8 H8B . . 0.9700 no
    C9 H9A . . 0.9700 no
    C9 H9B . . 0.9700 no
loop_
    _geom_angle_atom_site_label_1
    _geom_angle_atom_site_label_2
    _geom_angle_atom_site_label_3
    _geom_angle_site_symmetry_1
    _geom_angle_site_symmetry_2
    _geom_angle_site_symmetry_3
    _geom_angle
    _geom_angle_publ_flag
    C9 O1 H1B . . . 109.00 no
    C6 N1 C7 . . . 127.18(17) no
    C7 N2 C8 . . . 124.50(17) no
    C6 N1 H1A . . . 116.00 no
    C7 N1 H1A . . . 116.00 no
    C8 N2 H2A . . . 118.00 no
    C7 N2 H2A . . . 118.00 no
    C2 C1 C6 . . . 119.5(2) no
    C1 C2 C3 . . . 120.4(2) no
    C2 C3 C4 . . . 119.8(2) no
    C3 C4 C5 . . . 120.3(2) no
    C4 C5 C6 . . . 119.9(2) no
    N1 C6 C1 . . . 118.90(19) no
    C1 C6 C5 . . . 120.1(2) no
    N1 C6 C5 . . . 120.9(2) no
    S1 C7 N1 . . . 118.42(16) no
    N1 C7 N2 . . . 118.68(19) no
    S1 C7 N2 . . . 122.89(16) no
    N2 C8 C9 . . . 113.75(18) no
    O1 C9 C8 . . . 111.81(17) no
    C2 C1 H1 . . . 120.00 no
    C6 C1 H1 . . . 120.00 no
    C1 C2 H2 . . . 120.00 no
    C3 C2 H2 . . . 120.00 no
    C2 C3 H3 . . . 120.00 no
    C4 C3 H3 . . . 120.00 no
    C3 C4 H4 . . . 120.00 no
    C5 C4 H4 . . . 120.00 no
    C4 C5 H5 . . . 120.00 no
    C6 C5 H5 . . . 120.00 no
    N2 C8 H8A . . . 109.00 no
    N2 C8 H8B . . . 109.00 no
    C9 C8 H8A . . . 109.00 no
    C9 C8 H8B . . . 109.00 no
    H8A C8 H8B . . . 108.00 no
    O1 C9 H9A . . . 109.00 no
    O1 C9 H9B . . . 109.00 no
    C8 C9 H9A . . . 109.00 no
    C8 C9 H9B . . . 109.00 no
    H9A C9 H9B . . . 108.00 no
loop_
    _geom_torsion_atom_site_label_1
    _geom_torsion_atom_site_label_2
    _geom_torsion_atom_site_label_3
    _geom_torsion_atom_site_label_4
    _geom_torsion_site_symmetry_1
    _geom_torsion_site_symmetry_2
    _geom_torsion_site_symmetry_3
    _geom_torsion_site_symmetry_4
    _geom_torsion
    _geom_torsion_publ_flag
    C6 N1 C7 S1 . . . . 179.93(17) no
    C7 N1 C6 C1 . . . . 111.2(3) no
    C7 N1 C6 C5 . . . . -71.9(3) no
    C6 N1 C7 N2 . . . . -0.8(3) no
    C7 N2 C8 C9 . . . . 86.7(3) no
    C8 N2 C7 S1 . . . . 1.1(3) no
    C8 N2 C7 N1 . . . . -178.12(19) no
    C6 C1 C2 C3 . . . . 0.1(4) no
    C2 C1 C6 N1 . . . . 177.1(2) no
    C2 C1 C6 C5 . . . . 0.1(3) no
    C1 C2 C3 C4 . . . . 0.3(4) no
    C2 C3 C4 C5 . . . . -1.0(4) no
    C3 C4 C5 C6 . . . . 1.2(4) no
    C4 C5 C6 N1 . . . . -177.6(2) no
    C4 C5 C6 C1 . . . . -0.7(3) no
    N2 C8 C9 O1 . . . . 72.8(2) no
loop_
    _geom_hbond_atom_site_label_D
    _geom_hbond_atom_site_label_H
    _geom_hbond_atom_site_label_A
    _geom_hbond_site_symmetry_A
    _geom_hbond_distance_DH
    _geom_hbond_distance_HA
    _geom_hbond_distance_DA
    _geom_hbond_angle_DHA
    _geom_hbond_publ_flag
    N1 H1A S1 5_656 0.86 2.54 3.3676(18) 163 yes
    O1 H1B S1 1_554 0.82 2.40 3.2137(18) 169 yes
    N2 H2A O1 6_554 0.86 2.15 2.875(2) 142 yes
    C8 H8A S1 . 0.97 2.72 3.094(2) 103 yes
