# Supplementary material for: 1-(2-Hy­droxy­eth­yl)-3-phenyl­thio­urea
Source: Acta Crystallogr Sect E Struct Rep Online. 2012 Mar 24;68(Pt 4):o1162. doi: 10.1107/S160053681201183X (PMC3344104; doi:10.1107/S160053681201183X)
Supplement: Supplementary file 2 [file e-68-o1162-Isup2.hkl]

# 
# h,k,l, Fc-squared, Fo-squared, sigma(Fo-squared) and status flag 
# 
data_I
_shelx_title ' AM-37 in I4(1)/a' 
_shelx_refln_list_code          4 
_shelx_F_calc_maximum      320.50 
_exptl_crystal_F_000      1664.00 
_reflns_d_resolution_high  0.7968 
 
loop_ 
 _symmetry_equiv_pos_as_xyz 
 'x, y, z' 
 '-x, -y+1/2, z' 
 '-y+3/4, x+1/4, z+1/4' 
 'y+1/4, -x+1/4, z+1/4' 
 'x+1/2, y+1/2, z+1/2' 
 '-x+1/2, -y+1, z+1/2' 
 '-y+5/4, x+3/4, z+3/4' 
 'y+3/4, -x+3/4, z+3/4' 
 '-x, -y, -z' 
 'x, y-1/2, -z' 
 'y-3/4, -x-1/4, -z-1/4' 
 '-y-1/4, x-1/4, -z-1/4' 
 '-x+1/2, -y+1/2, -z+1/2' 
 'x+1/2, y, -z+1/2' 
 'y-1/4, -x+1/4, -z+1/4' 
 '-y+1/4, x+1/4, -z+1/4' 
 
_cell_length_a    26.1697 
_cell_length_b    26.1697 
_cell_length_c     5.7775 
_cell_angle_alpha  90.000 
_cell_angle_beta   90.000 
_cell_angle_gamma  90.000 
 
_shelx_F_squared_multiplier     1.000 
 
loop_ 
 _refln_index_h 
 _refln_index_k 
 _refln_index_l 
 _refln_F_squared_calc 
 _refln_F_squared_meas 
 _refln_F_squared_sigma 
 _refln_observed_status 
   0   2   0    14939.07     8602.34   3554.81 o 
   2   2   0    18438.31    15423.34   2915.85 o 
  -2   4   0    10417.91    10968.27    151.04 o 
   0   4   0     3961.65     3295.39    557.69 o 
   2   4   0     1566.69     1459.27     54.29 o 
   4   4   0    54995.16    61164.58    807.38 o 
  -4   6   0     2648.00     2851.18    306.52 o 
  -2   6   0    35618.87    39042.48    565.01 o 
   0   6   0     5226.66     5007.81    828.80 o 
   2   6   0    90389.59    99080.63   1372.30 o 
   4   6   0      996.79      871.82     52.44 o 
   6   6   0    85240.16    92092.70   1017.30 o 
  -6   8   0     4939.18     4858.15    164.53 o 
  -4   8   0     7644.58     8705.28    187.50 o 
  -2   8   0     8677.09     9086.11    181.71 o 
   0   8   0    67550.61    75032.97    590.70 o 
   2   8   0    12158.14    13612.12    239.37 o 
   4   8   0       35.24       50.48     22.39 o 
   6   8   0      156.31      160.34     31.62 o 
   8   8   0    36985.99    37265.66   2644.07 o 
  -8  10   0    12471.32    10842.98    295.48 o 
  -6  10   0    29742.75    32806.99    856.47 o 
  -4  10   0    14728.42    15019.65    271.12 o 
  -2  10   0    31979.14    33453.83    389.93 o 
   0  10   0        0.25       55.51     24.63 o 
   2  10   0      213.03      247.44     32.66 o 
   4  10   0     8253.18     8665.14    216.54 o 
   6  10   0    72898.58    80219.76   1676.37 o 
   8  10   0     4112.61     3675.45    145.39 o 
  10  10   0     7239.96     7450.35    372.77 o 
 -10  12   0     8560.28     9205.91    278.37 o 
  -8  12   0     1845.17     2151.34    213.27 o 
  -6  12   0      811.54      505.57     60.87 o 
  -4  12   0     6480.30     6288.91    186.14 o 
  -2  12   0     1703.63     1863.95     98.62 o 
   0  12   0     8310.89     8001.77    774.09 o 
   2  12   0    24745.92    24869.15    375.60 o 
   4  12   0     3393.44     3012.57    124.07 o 
   6  12   0     4517.85     4491.89    160.75 o 
   8  12   0      220.48      137.37     40.54 o 
  10  12   0       45.04       76.66     33.22 o 
  12  12   0     8993.22     8044.96    624.30 o 
 -12  14   0      179.64      208.87     48.78 o 
 -10  14   0      697.00      621.90    112.88 o 
  -8  14   0       28.65       12.58     35.20 o 
  -6  14   0    45511.33    50691.05    934.21 o 
  -4  14   0     5864.42     5911.11    192.17 o 
  -2  14   0     1091.68     1068.30     80.69 o 
   0  14   0     4846.16     4302.99    424.21 o 
   2  14   0     8654.46     9198.78    238.07 o 
   4  14   0       53.63       82.39     31.97 o 
   6  14   0      848.34      614.05     63.37 o 
   8  14   0     5269.26     4712.43    180.02 o 
  10  14   0      964.75      923.30     85.52 o 
  12  14   0     1171.29     1108.32     95.39 o 
  14  14   0     8322.68     6995.30    720.48 o 
 -14  16   0       14.47       27.09     39.70 o 
 -12  16   0        6.71       32.15     53.51 o 
 -10  16   0     1134.59     1222.13    109.55 o 
  -8  16   0     2801.24     2550.79    168.18 o 
  -6  16   0     1220.70     1474.88    112.03 o 
  -4  16   0     4900.14     4791.26    184.99 o 
  -2  16   0      931.62      816.07     74.32 o 
   0  16   0      105.35       85.47     36.44 o 
   2  16   0    13214.08    13169.26    298.21 o 
   4  16   0      685.49      683.27     84.57 o 
   6  16   0     9100.79     8631.79    307.20 o 
   8  16   0     1711.34     1892.22    145.04 o 
  10  16   0     3534.56     2997.41    184.60 o 
  12  16   0      545.98      595.67     89.45 o 
  14  16   0        1.41       27.58     50.82 o 
  16  16   0     1817.65     1285.18    402.09 o 
 -16  18   0    16206.09    15187.51    533.82 o 
 -14  18   0        1.03       33.68     44.14 o 
 -12  18   0     1349.25     1250.66    120.32 o 
 -10  18   0       31.47       64.44     48.93 o 
  -8  18   0     2949.93     2631.01    181.35 o 
  -6  18   0      136.25       58.95     46.02 o 
  -4  18   0       72.88       63.05     40.80 o 
  -2  18   0     4044.13     3621.56    196.77 o 
   0  18   0      108.69       70.97     47.33 o 
   2  18   0     6329.86     6347.84    268.04 o 
   4  18   0      618.01      707.36     89.32 o 
   6  18   0    14206.48    14348.59    419.09 o 
   8  18   0    31819.41    32541.35    703.76 o 
  10  18   0        5.22       23.38     46.42 o 
  12  18   0       30.66       53.29     49.65 o 
  14  18   0       29.45       72.07     58.30 o 
  16  18   0    13314.63    13922.59    509.69 o 
  18  18   0      393.38      243.34     76.35 o 
 -18  20   0      117.03      128.24     89.11 o 
 -16  20   0     6164.58     2045.95   2259.55 o 
 -14  20   0      359.51      319.84     85.60 o 
 -12  20   0      664.44      737.99    127.04 o 
 -10  20   0     4516.10     4604.57    293.56 o 
  -8  20   0      430.47      615.35    101.63 o 
  -6  20   0     3035.60     3178.62    205.77 o 
  -4  20   0     1499.46     1540.75    136.79 o 
  -2  20   0     6703.06     6195.12    271.98 o 
   0  20   0    15682.33    12613.83   2474.87 o 
   2  20   0     2030.25     2013.17    156.31 o 
   4  20   0    15764.50    17281.84    624.81 o 
   6  20   0     2281.30     2479.44    178.87 o 
   8  20   0      360.65      396.67     79.88 o 
  10  20   0     1249.12     1300.67    148.67 o 
  12  20   0     1446.44     1668.81    168.17 o 
  14  20   0      112.70      202.67     77.80 o 
  16  20   0     2169.46     1965.61    190.17 o 
  18  20   0     1456.30     1925.55    195.17 o 
  20  20   0      883.67      599.94    132.48 o 
 -20  22   0     1594.40     1402.73    254.73 o 
 -18  22   0     3563.06     3500.44    410.63 o 
 -16  22   0      147.24      167.09    133.91 o 
 -14  22   0     2979.83     3231.82    387.73 o 
 -12  22   0     7800.15     7831.13    395.48 o 
 -10  22   0      136.12      184.99     88.18 o 
  -8  22   0     1067.26     1258.80    159.93 o 
  -6  22   0    12329.82    13354.30    526.12 o 
  -4  22   0     5431.77     5661.54    336.07 o 
  -2  22   0       84.36       81.67     65.71 o 
   0  22   0      560.78      366.76    152.38 o 
   2  22   0     1152.18      888.77    135.51 o 
   4  22   0     2123.86     2220.45    209.64 o 
   6  22   0     3482.85     3241.48    207.09 o 
   8  22   0        0.68       33.50     51.24 o 
  10  22   0     1455.08     1500.87    164.13 o 
  12  22   0       90.08      135.24     69.18 o 
  14  22   0     1396.36     1388.83    168.50 o 
  16  22   0       39.30       74.11     55.11 o 
  18  22   0     1548.82     1665.57    213.89 o 
  20  22   0      163.43      253.27     92.79 o 
  22  22   0        1.70        6.50     98.86 o 
 -22  24   0     2530.44     2331.83    539.61 o 
 -20  24   0      863.34     1005.96    239.24 o 
 -18  24   0     1914.91     2086.34    322.16 o 
 -16  24   0     1671.44     1875.25    304.57 o 
 -14  24   0     1890.23     1836.46    300.82 o 
 -12  24   0      416.76      427.89    123.28 o 
 -10  24   0      486.61      518.00    119.48 o 
  -8  24   0     4721.56     4938.93    327.27 o 
  -6  24   0     1702.68     1692.43    190.77 o 
  -4  24   0       79.59       31.40     72.15 o 
  -2  24   0    13508.83    14432.47    553.44 o 
   0  24   0    20400.55    20526.66    751.20 o 
   2  24   0     1977.77     2093.23    211.41 o 
   4  24   0     3712.15     3730.75    323.24 o 
   6  24   0    13682.67    12909.14    598.92 o 
   8  24   0       53.09       89.69     79.26 o 
  10  24   0        7.52      100.84     76.57 o 
  12  24   0     2926.94     3038.23    310.59 o 
  14  24   0       34.84      160.08     93.82 o 
  16  24   0       94.14       85.32     76.06 o 
  18  24   0      290.53      309.01    130.73 o 
  20  24   0     3051.95     2753.54    363.58 o 
  22  24   0     3040.81     3796.22    681.61 o 
 -20  26   0      532.46      978.79    239.03 o 
 -18  26   0      343.35      185.38    141.59 o 
 -16  26   0        5.71       26.98    124.68 o 
 -14  26   0       12.86       90.97    116.78 o 
 -12  26   0     2414.86     2605.67    295.28 o 
 -10  26   0     4374.72     4786.38    405.38 o 
  -8  26   0      894.60      962.15    158.55 o 
  -6  26   0      101.71      264.65    103.75 o 
  -4  26   0     1788.95     1789.47    207.37 o 
  -2  26   0     4378.36     4630.54    330.56 o 
   0  26   0     1284.03     1417.92    216.63 o 
   2  26   0       21.93       57.03     84.55 o 
   4  26   0     4089.51     3873.91    346.22 o 
   6  26   0        2.63      477.78    662.65 o 
   8  26   0     5677.10     5393.97    416.10 o 
  10  26   0       47.82       51.11     80.77 o 
  12  26   0      589.36      459.37    125.58 o 
  14  26   0       77.58       71.77     86.65 o 
  16  26   0     1151.18     1153.91    182.32 o 
  18  26   0     1244.97      901.90    206.27 o 
  20  26   0       36.24       76.62     98.70 o 
 -16  28   0     1136.81     1625.49    304.84 o 
 -14  28   0     3043.75     2946.35    406.14 o 
 -12  28   0       66.25      161.13    105.82 o 
 -10  28   0     1171.41     1208.90    208.34 o 
  -8  28   0      402.95      504.72    127.03 o 
  -6  28   0       35.29      122.89     90.66 o 
  -4  28   0      193.94      251.56     98.78 o 
  -2  28   0      995.63      983.09    183.56 o 
   0  28   0       15.09      -14.17     81.82 o 
   2  28   0     3388.66     2868.92    303.08 o 
   4  28   0      530.07      698.84    156.69 o 
   6  28   0      645.38      628.97    141.56 o 
   8  28   0     2116.89     2152.03    258.47 o 
  10  28   0      396.96      391.77    102.87 o 
  12  28   0     2249.61     2213.08    282.87 o 
  14  28   0     2371.25     2779.37    380.81 o 
  16  28   0       27.21      -57.86    112.38 o 
 -12  30   0     1558.45     1744.05    317.87 o 
 -10  30   0      802.24     1120.29    204.03 o 
  -8  30   0     1374.16     1816.92    368.02 o 
  -6  30   0       11.66      -23.61    106.03 o 
  -4  30   0     7733.02     7223.88    500.31 o 
  -2  30   0      598.92      674.23    166.54 o 
   0  30   0      874.73      708.15    163.17 o 
   2  30   0       10.25      -16.65     88.85 o 
   4  30   0      182.56       74.37     88.90 o 
   6  30   0     2189.27     2112.23    267.16 o 
   8  30   0        3.19        8.81     89.63 o 
  10  30   0     2239.90     2128.02    270.50 o 
  12  30   0     1715.00     1851.33    256.02 o 
  -6  32   0     1612.18     1547.67    318.41 o 
  -4  32   0      334.86      505.45    203.93 o 
  -2  32   0       33.68       75.58    111.35 o 
   0  32   0     2428.04     2386.61    297.82 o 
   2  32   0     2575.38     2569.99    321.57 o 
   4  32   0      543.75      433.27    142.76 o 
   6  32   0     1000.48      972.77    189.08 o 
   0   1   1      588.95      406.61     72.92 o 
  -1   2   1      186.82      244.84     27.54 o 
   1   2   1    11309.02    11560.58    118.10 o 
  -2   3   1    18124.72    19096.00    219.73 o 
   0   3   1     1823.02     1834.14     66.49 o 
   2   3   1    92335.78   104067.35    677.72 o 
  -3   4   1    14193.28    14971.78    679.17 o 
  -1   4   1     6623.24     6896.71    103.99 o 
   1   4   1     1740.51     1438.96     73.96 o 
   3   4   1    66908.01    71186.61    514.15 o 
  -4   5   1    10187.76    10697.28    234.52 o 
  -2   5   1    13351.72    13656.92    185.70 o 
   0   5   1     8302.93     8536.45    142.48 o 
   2   5   1     2829.88     2647.93     68.72 o 
   4   5   1    12898.15    13759.81    202.47 o 
  -5   6   1    17093.52    18675.22    222.82 o 
  -3   6   1    17977.44    19445.47    194.39 o 
  -1   6   1     7345.69     7511.30    117.65 o 
   1   6   1   102722.95   111476.95    935.51 o 
   3   6   1    24963.89    26332.11    244.80 o 
   5   6   1     1216.78     1268.73     45.84 o 
  -6   7   1     3522.23     3506.96     86.55 o 
  -4   7   1     2791.42     2441.41    163.85 o 
  -2   7   1    16303.41    17315.04    191.71 o 
   0   7   1    11878.50    12825.51    141.09 o 
   2   7   1    26588.53    28618.22    579.02 o 
   4   7   1        5.16        9.82     13.90 o 
   6   7   1      775.14      888.73     42.75 o 
  -7   8   1     1301.21     1244.35     54.90 o 
  -5   8   1    10893.94    11224.84    159.10 o 
  -3   8   1    29946.15    31534.00    265.74 o 
  -1   8   1     2457.89     2520.09     77.64 o 
   1   8   1     8989.17     9216.96    134.77 o 
   3   8   1    14688.71    14922.61    730.29 o 
   5   8   1     8243.50     8765.11    177.61 o 
   7   8   1     7137.99     7500.31    133.73 o 
  -8   9   1      393.56      352.38     31.46 o 
  -6   9   1     5584.99     5753.08    119.35 o 
  -4   9   1     1046.96      951.24     46.97 o 
  -2   9   1     7514.66     7681.52    148.43 o 
   0   9   1      476.78      482.21     26.83 o 
   2   9   1      162.44      222.79     24.90 o 
   4   9   1    20905.59    18809.82   1346.58 o 
   6   9   1      498.50      620.07     39.67 o 
   8   9   1    12611.70    14407.92    199.16 o 
  -9  10   1     1613.92     1497.09     79.75 o 
  -7  10   1     3906.01     4024.72    105.99 o 
  -5  10   1     4167.98     4008.34    132.52 o 
  -3  10   1       42.60       70.08     18.94 o 
  -1  10   1      481.67      459.75     29.97 o 
   1  10   1     3771.65     3928.20     97.55 o 
   3  10   1     3728.61     3726.62     99.43 o 
   5  10   1    10201.89     9591.39    508.14 o 
   7  10   1        0.50       51.19     20.01 o 
   9  10   1     8465.54     8160.23    155.52 o 
 -10  11   1      616.96      633.81     43.98 o 
  -8  11   1     6143.18     6088.56    143.83 o 
  -6  11   1     1728.91     1702.73     72.77 o 
  -4  11   1     1557.34     1824.88     69.97 o 
  -2  11   1    11022.25    11920.13    219.43 o 
   0  11   1     7995.62     8029.23    153.82 o 
   2  11   1      966.86     1162.84     57.65 o 
   4  11   1    11171.75    12199.89    201.01 o 
   6  11   1     5622.17     5658.79    242.63 o 
   8  11   1     5074.99     4850.28    173.31 o 
  10  11   1        4.98       65.13     24.18 o 
 -11  12   1     5021.78     3933.77    267.76 o 
  -9  12   1     4708.12     4412.84    128.59 o 
  -7  12   1      265.44      243.30     31.74 o 
  -5  12   1      404.53      374.50     33.42 o 
  -3  12   1     4904.16     5468.00    124.92 o 
  -1  12   1      496.10      473.88     34.38 o 
   1  12   1     2926.66     2964.14     93.75 o 
   3  12   1     4436.97     4375.70    116.82 o 
   5  12   1       16.39       46.74     21.23 o 
   7  12   1    12798.62    13305.77    307.21 o 
   9  12   1    10801.81    11511.61    212.10 o 
  11  12   1      415.71      417.15     40.77 o 
 -12  13   1      537.33      448.50     42.20 o 
 -10  13   1     1065.04     1230.58     68.81 o 
  -8  13   1     3339.99     3226.98    112.14 o 
  -6  13   1      119.68      205.42     29.83 o 
  -4  13   1      494.76      693.58     47.07 o 
  -2  13   1     3874.12     3910.52    101.92 o 
   0  13   1    26595.72    28762.57    316.27 o 
   2  13   1      385.37      440.12     39.46 o 
   4  13   1     3684.67     3879.23    115.70 o 
   6  13   1      650.34      751.32     43.67 o 
   8  13   1     7782.45     8248.93    171.25 o 
  10  13   1      772.15      845.74     57.23 o 
  12  13   1     1460.34     1316.13     72.92 o 
 -13  14   1      446.38      326.92     45.86 o 
 -11  14   1      202.76      199.62     35.47 o 
  -9  14   1     1883.23     2159.38     90.98 o 
  -7  14   1     8161.55     8804.08    206.42 o 
  -5  14   1     1465.91     1336.26     89.05 o 
  -3  14   1     3799.67     4037.76    110.20 o 
  -1  14   1     4586.94     4707.50    104.69 o 
   1  14   1     6028.48     5710.25    145.27 o 
   3  14   1    15363.54    16178.87    251.87 o 
   5  14   1     1931.84     1802.07     84.33 o 
   7  14   1     2408.38     2199.63     96.37 o 
   9  14   1     7262.30     6971.71    180.01 o 
  11  14   1     4171.94     3880.65    145.65 o 
  13  14   1      226.40      241.66     44.06 o 
 -14  15   1     1127.96      970.33     99.72 o 
 -12  15   1    11404.67    11580.15    243.13 o 
 -10  15   1        0.25       33.66     27.25 o 
  -8  15   1      493.74      612.48     51.31 o 
  -6  15   1     1173.02     1126.47     69.81 o 
  -4  15   1      711.75      609.26     47.76 o 
  -2  15   1      486.68      506.27     39.31 o 
   0  15   1     1723.78     1555.90     76.65 o 
   2  15   1     4370.09     4320.05    129.47 o 
   4  15   1      667.80      781.92     56.24 o 
   6  15   1     1583.96     1603.41     83.10 o 
   8  15   1     7501.38     7003.54    182.78 o 
  10  15   1      584.27      503.40     55.25 o 
  12  15   1       23.57       44.00     32.42 o 
  14  15   1     2810.05     2601.49    132.13 o 
 -15  16   1     1794.56     1534.52    242.73 o 
 -13  16   1     2728.16     2714.42    131.68 o 
 -11  16   1      765.15      825.28     64.81 o 
  -9  16   1      930.95      867.75     66.07 o 
  -7  16   1     8105.70     7644.90    203.80 o 
  -5  16   1     9926.16     8738.25    450.03 o 
  -3  16   1     1360.55     1231.16     71.34 o 
  -1  16   1     2112.21     1899.62     88.39 o 
   1  16   1       80.30       84.31     26.99 o 
   3  16   1     6851.72     6528.27    166.30 o 
   5  16   1     3801.49     3563.89    125.45 o 
   7  16   1      144.85      140.33     33.30 o 
   9  16   1     4692.20     4610.85    166.56 o 
  11  16   1      475.43      519.15     63.04 o 
  13  16   1     1367.73     1221.99     87.25 o 
  15  16   1     1124.41     1148.76     91.87 o 
 -16  17   1      825.30      783.41     89.90 o 
 -14  17   1      346.35      319.75     59.72 o 
 -12  17   1     2578.38     2476.18    127.29 o 
 -10  17   1     4145.32     4217.41    156.28 o 
  -8  17   1      217.80      229.61     42.25 o 
  -6  17   1        0.54       24.63     30.54 o 
  -4  17   1     6375.22     6651.76    194.06 o 
  -2  17   1     2975.91     2674.85    129.31 o 
   0  17   1     1914.55     1665.61     97.12 o 
   2  17   1      671.13      587.88     53.63 o 
   4  17   1      652.09      634.42     54.85 o 
   6  17   1        1.65       36.13     26.68 o 
   8  17   1     8340.60     8399.72    284.64 o 
  10  17   1      659.04      590.41     63.88 o 
  12  17   1     2539.76     2379.95    127.38 o 
  14  17   1     7500.14     7062.80    226.61 o 
  16  17   1       73.42      138.22     48.10 o 
 -17  18   1     1838.88     1223.41    190.11 o 
 -15  18   1       75.64      132.50     48.51 o 
 -13  18   1      616.20      707.45     77.42 o 
 -11  18   1     1183.51     1171.87     93.86 o 
  -9  18   1     4967.85     4823.56    172.70 o 
  -7  18   1      900.15      828.18     74.22 o 
  -5  18   1        0.28       19.39     31.90 o 
  -3  18   1     1608.56     1692.28    103.83 o 
  -1  18   1        5.21       24.85     31.26 o 
   1  18   1      693.70      715.72     67.53 o 
   3  18   1    11361.63    11098.21    261.95 o 
   5  18   1      595.24      464.54     52.67 o 
   7  18   1     3638.07     3323.36    137.20 o 
   9  18   1     1289.44     1217.58     92.32 o 
  11  18   1      220.44      155.19     43.26 o 
  13  18   1       75.60      110.65     48.00 o 
  15  18   1     1667.73     1410.98    123.21 o 
  17  18   1       43.01       66.51     48.35 o 
 -18  19   1       32.10       62.04     50.47 o 
 -16  19   1      949.53      997.50    106.32 o 
 -14  19   1      205.62      229.47     59.59 o 
 -12  19   1      409.85      375.07     60.40 o 
 -10  19   1     3580.69     3765.47    181.73 o 
  -8  19   1      323.41      381.97     53.06 o 
  -6  19   1     2989.22     2480.46    202.74 o 
  -4  19   1       64.23       39.54     34.72 o 
  -2  19   1      714.03      804.18     74.27 o 
   0  19   1     1515.93     1556.88     99.89 o 
   2  19   1     1452.17     1441.20    103.32 o 
   4  19   1      184.61      138.84     43.33 o 
   6  19   1      507.93      445.85     67.86 o 
   8  19   1      743.59      760.10     83.37 o 
  10  19   1     3571.05     3334.75    164.35 o 
  12  19   1        9.43       -1.31     38.27 o 
  14  19   1      260.32      310.67     56.31 o 
  16  19   1      466.56      527.97     80.81 o 
  18  19   1       58.56      118.28     59.74 o 
 -19  20   1      946.21      866.80    119.04 o 
 -17  20   1     1350.03     1308.05    137.44 o 
 -15  20   1      838.93      851.13    106.37 o 
 -13  20   1      540.31      701.59     90.05 o 
 -11  20   1     2341.04     2385.29    138.03 o 
  -9  20   1      313.30      332.28     61.97 o 
  -7  20   1     1571.83     1473.88    101.10 o 
  -5  20   1      503.72      470.95     62.41 o 
  -3  20   1     7660.91     7712.23    240.41 o 
  -1  20   1     1225.96     1292.09    101.98 o 
   1  20   1     1449.71     1382.86    103.21 o 
   3  20   1       48.41       34.53     39.52 o 
   5  20   1       34.68       81.54     43.53 o 
   7  20   1      857.05      838.84     87.59 o 
   9  20   1     1906.21     1895.63    134.14 o 
  11  20   1     1198.33     1219.36    108.06 o 
  13  20   1      846.76      536.46     88.93 o 
  15  20   1     1798.65     1778.55    151.62 o 
  17  20   1     2166.85     2188.78    157.15 o 
  19  20   1     2918.65     2773.88    182.90 o 
 -20  21   1      350.47      384.94     84.64 o 
 -18  21   1     1296.06     1324.76    143.67 o 
 -16  21   1      340.09      342.11     80.00 o 
 -14  21   1      725.08      760.13     96.12 o 
 -12  21   1      141.50      158.45     50.33 o 
 -10  21   1     1387.50     1519.44    122.52 o 
  -8  21   1     6914.10     7209.23    243.05 o 
  -6  21   1     2240.93     1772.58    220.09 o 
  -4  21   1     2555.47     2604.64    145.07 o 
  -2  21   1     4219.58     4167.79    183.29 o 
   0  21   1      282.22      267.30     61.47 o 
   2  21   1       39.81       46.19     45.08 o 
   4  21   1     9639.26     9600.53    300.38 o 
   6  21   1      105.57       83.90     46.03 o 
   8  21   1     2399.13     2223.56    142.41 o 
  10  21   1     4466.36     3994.23    196.18 o 
  12  21   1      922.52      972.08     98.89 o 
  14  21   1       12.03       15.26     42.81 o 
  16  21   1     2671.72     2573.29    196.99 o 
  18  21   1     1367.65     1363.98    142.72 o 
  20  21   1       12.23       33.56     58.07 o 
 -21  22   1        2.08      -15.23     71.77 o 
 -19  22   1      143.64      121.96     71.71 o 
 -17  22   1     2645.94     2974.57    217.84 o 
 -15  22   1     2150.39     2369.24    178.22 o 
 -13  22   1     1684.73     1730.02    150.50 o 
 -11  22   1        4.06       -7.65     51.53 o 
  -9  22   1      302.65      307.64     68.36 o 
  -7  22   1     2967.45     3129.11    166.36 o 
  -5  22   1     1027.41     1093.58     99.95 o 
  -3  22   1      374.25      384.19     66.82 o 
  -1  22   1      631.31      745.45     90.18 o 
   1  22   1     2690.97     2656.27    161.46 o 
   3  22   1       93.42      144.47     51.10 o 
   5  22   1     2443.67     2488.85    157.67 o 
   7  22   1     4319.14     3828.59    191.07 o 
   9  22   1     2402.76     2510.04    157.88 o 
  11  22   1     2739.23     2651.77    163.87 o 
  13  22   1     3004.93     2728.42    167.36 o 
  15  22   1       91.46       52.82     54.98 o 
  17  22   1       82.99      143.02     68.02 o 
  19  22   1     1170.53     1114.66    128.84 o 
  21  22   1       50.17       68.84     64.83 o 
 -22  23   1       29.41       68.38     90.35 o 
 -20  23   1     1727.50     2437.57    250.90 o 
 -18  23   1      920.50      852.65    149.68 o 
 -16  23   1     1313.70     1412.88    164.30 o 
 -14  23   1        5.81       35.18     66.71 o 
 -12  23   1      551.57      504.55     85.88 o 
 -10  23   1     1363.20     1650.45    148.55 o 
  -8  23   1      492.27      498.22     81.38 o 
  -6  23   1        3.27       -5.33     45.22 o 
  -4  23   1       39.62       54.75     48.04 o 
  -2  23   1     2435.96     2707.01    165.07 o 
   0  23   1      588.06      645.43     92.25 o 
   2  23   1     2939.83     2839.64    167.45 o 
   4  23   1     1858.63     1987.90    142.38 o 
   6  23   1     3541.55     3578.11    194.50 o 
   8  23   1      232.95      243.74     60.28 o 
  10  23   1      201.23      213.39     58.41 o 
  12  23   1     1465.62     1318.01    114.22 o 
  14  23   1       27.43      108.58     59.89 o 
  16  23   1        9.62       68.59     64.50 o 
  18  23   1     1716.69     1663.03    155.15 o 
  20  23   1      155.18      175.44     75.18 o 
  22  23   1        0.69       38.89     92.96 o 
 -21  24   1      579.90      491.76    190.35 o 
 -19  24   1      786.52      874.84    148.14 o 
 -17  24   1       28.36       99.80     85.83 o 
 -15  24   1      851.76      912.48    121.09 o 
 -13  24   1       26.42       37.78     64.06 o 
 -11  24   1       36.24       49.94     61.32 o 
  -9  24   1     1165.52     1200.09    129.38 o 
  -7  24   1     1327.97      996.43    158.31 o 
  -5  24   1      693.33      708.57     86.25 o 
  -3  24   1     1452.43     1440.97    127.73 o 
  -1  24   1     1237.47     1235.72    117.92 o 
   1  24   1      577.22      661.39     92.59 o 
   3  24   1      963.53      895.16     98.44 o 
   5  24   1     1269.85     1220.81    114.13 o 
   7  24   1     1844.07     1993.76    148.46 o 
   9  24   1     1298.93     1378.37    123.35 o 
  11  24   1     1223.70     1237.43    120.67 o 
  13  24   1      448.70      381.61     74.86 o 
  15  24   1      168.48      145.31     64.26 o 
  17  24   1     1591.91     1633.72    157.24 o 
  19  24   1       15.10       52.88     59.85 o 
  21  24   1      176.65      105.29     90.04 o 
 -20  25   1      757.21      956.01    169.46 o 
 -18  25   1        9.19       33.61     78.93 o 
 -16  25   1      409.70      435.80    113.19 o 
 -14  25   1      587.37      690.56    113.05 o 
 -12  25   1      427.06      417.09     88.84 o 
 -10  25   1     1070.01     1156.80    128.48 o 
  -8  25   1      340.30      351.73     83.57 o 
  -6  25   1      906.72      847.14    127.09 o 
  -4  25   1      746.99      695.93    109.79 o 
  -2  25   1     3427.98     3341.98    210.89 o 
   0  25   1     2135.46     2152.87    152.65 o 
   2  25   1      205.39      192.46     59.62 o 
   4  25   1      125.43      120.05     58.25 o 
   6  25   1     1615.34     1579.22    132.40 o 
   8  25   1        2.86       42.39     52.47 o 
  10  25   1      100.62       73.89     55.05 o 
  12  25   1       36.07       11.16     47.88 o 
  14  25   1     1073.82     1093.92    128.46 o 
  16  25   1       56.20       86.88     67.96 o 
  18  25   1      271.57      185.78     72.11 o 
  20  25   1      295.48      271.85     92.09 o 
 -19  26   1       11.21       25.17     88.91 o 
 -17  26   1       46.34       51.52     80.58 o 
 -15  26   1      362.81      525.74    125.17 o 
 -13  26   1       34.94       31.72     68.68 o 
 -11  26   1      739.99      887.48    113.82 o 
  -9  26   1     1436.41     1565.00    154.21 o 
  -7  26   1      475.80      479.66     98.65 o 
  -5  26   1     2176.87     2368.61    183.01 o 
  -3  26   1     1524.55     1568.71    148.33 o 
  -1  26   1     2274.29     2323.24    180.90 o 
   1  26   1      444.48      516.04     86.36 o 
   3  26   1      965.01     1123.26    122.36 o 
   5  26   1     3260.98     3453.66    218.79 o 
   7  26   1      178.96      169.35     55.44 o 
   9  26   1       34.87      101.77     56.65 o 
  11  26   1      132.30      140.37     56.86 o 
  13  26   1      479.73      487.04     79.39 o 
  15  26   1     1055.85     1177.97    133.98 o 
  17  26   1      128.12      107.41     63.78 o 
  19  26   1      837.09     1056.76    134.47 o 
 -18  27   1      453.68      743.87    160.13 o 
 -16  27   1       40.20       26.59     90.90 o 
 -14  27   1     1114.11     1390.82    177.38 o 
 -12  27   1      222.99      334.41     89.31 o 
 -10  27   1      127.39      148.03     75.23 o 
  -8  27   1     2449.09     2627.86    212.12 o 
  -6  27   1     3329.23     3341.22    241.30 o 
  -4  27   1      249.62      286.78     76.29 o 
  -2  27   1     2312.31     2446.37    186.68 o 
   0  27   1       58.12       47.78     56.17 o 
   2  27   1     3407.75     3642.49    227.58 o 
   4  27   1      116.88      203.94     69.19 o 
   6  27   1     1365.30     1248.90    140.00 o 
   8  27   1      128.92       88.24     56.58 o 
  10  27   1       51.99      103.85     58.56 o 
  12  27   1      962.45      846.68    111.78 o 
  14  27   1     1743.09     1734.05    183.91 o 
  16  27   1       16.75       71.24     80.32 o 
  18  27   1        2.66       11.77     72.74 o 
 -15  28   1      395.72      515.02    126.70 o 
 -13  28   1        1.24       21.16     74.85 o 
 -11  28   1     1787.21     1868.02    195.82 o 
  -9  28   1       73.84       85.59     70.43 o 
  -7  28   1      418.39      460.59     94.22 o 
  -5  28   1      337.66      413.81     94.55 o 
  -3  28   1     1535.17     1680.25    160.45 o 
  -1  28   1     1365.64     1407.94    142.02 o 
   1  28   1     2310.31     2150.51    174.31 o 
   3  28   1       82.17       87.68     61.30 o 
   5  28   1      304.66      324.81     81.58 o 
   7  28   1      579.51      510.03     88.82 o 
   9  28   1      199.15      266.21     71.99 o 
  11  28   1        0.58       -1.70     58.40 o 
  13  28   1      174.50      239.42     80.59 o 
  15  28   1      396.52      545.81    104.97 o 
 -14  29   1      987.68     1029.87    221.14 o 
 -12  29   1      161.09      157.86     95.31 o 
 -10  29   1      307.27      412.60    105.24 o 
  -8  29   1      455.13      444.28    102.67 o 
  -6  29   1       48.34        0.78     63.50 o 
  -4  29   1      497.39      542.24    108.44 o 
  -2  29   1      612.23      556.21    102.22 o 
   0  29   1      380.57      303.34     77.20 o 
   2  29   1     1234.29     1294.74    138.44 o 
   4  29   1        3.60       42.84     65.06 o 
   6  29   1      177.43      293.76     79.67 o 
   8  29   1       21.92       28.92     52.85 o 
  10  29   1      110.11       38.03     55.35 o 
  12  29   1       88.79      130.15     67.91 o 
  14  29   1        2.30       43.03     69.03 o 
 -11  30   1      497.41      448.29    119.65 o 
  -9  30   1      162.54      288.54     95.24 o 
  -7  30   1      284.76      315.48     93.62 o 
  -5  30   1      359.44      358.88     96.04 o 
  -3  30   1       44.87       36.96     75.57 o 
  -1  30   1     1937.38     2008.06    173.20 o 
   1  30   1      103.18       42.74     69.38 o 
   3  30   1      969.16      945.97    132.20 o 
   5  30   1      153.28      226.79     75.16 o 
   7  30   1      741.49      747.83    114.10 o 
   9  30   1      744.02      744.28    111.91 o 
  11  30   1      174.80      281.63     82.42 o 
  -8  31   1       95.75       88.90     78.32 o 
  -6  31   1      133.33      187.98     84.54 o 
  -4  31   1       63.62       52.79     78.50 o 
  -2  31   1      310.59      363.39    100.06 o 
   0  31   1      202.51      290.80     92.37 o 
   2  31   1      614.54      436.96     99.12 o 
   4  31   1       74.11       71.49     67.55 o 
   6  31   1      103.19      145.52     76.37 o 
   8  31   1      295.67      264.77     80.93 o 
  -5  32   1      155.35      158.33     87.05 o 
  -3  32   1      131.82      152.12    102.92 o 
  -1  32   1      501.08      582.65    129.61 o 
   1  32   1       24.06        5.24     73.46 o 
   3  32   1      167.07      311.44     88.70 o 
   5  32   1     1782.98     1785.10    186.70 o 
   1   1   2     2469.77     2618.37     74.26 o 
   0   2   2      233.33      244.21     22.47 o 
   2   2   2     6356.22     6727.75    128.08 o 
  -1   3   2       29.37       17.34     14.61 o 
   1   3   2     3395.43     2990.24    259.02 o 
   3   3   2       55.60       57.52     17.40 o 
  -2   4   2     9383.65     7860.95    772.43 o 
   0   4   2       35.46       47.07     15.77 o 
   2   4   2     5689.81     6009.37    126.85 o 
   4   4   2    43899.59    47393.19    468.59 o 
  -3   5   2      846.50      854.60     44.41 o 
  -1   5   2       23.54       46.00     16.07 o 
   1   5   2      450.35      447.32     35.06 o 
   3   5   2     4433.17     4370.76    100.99 o 
   5   5   2     6289.61     5585.63    379.60 o 
  -4   6   2    15945.24    16249.12    219.01 o 
  -2   6   2     1476.54     1663.36     60.04 o 
   0   6   2    23256.05    25631.08    269.41 o 
   2   6   2    17053.05    18225.93    199.97 o 
   4   6   2     4396.25     4362.05    113.71 o 
   6   6   2     3435.67     2962.85    185.73 o 
  -5   7   2     8330.02     9059.29    148.57 o 
  -3   7   2      116.86      128.59     20.66 o 
  -1   7   2    14285.87    15906.65    186.39 o 
   1   7   2      167.04      220.37     23.48 o 
   3   7   2     1025.57     1021.58     56.38 o 
   5   7   2      720.58      737.42     49.04 o 
   7   7   2       44.11       50.81     19.43 o 
  -6   8   2     7467.67     7976.62    175.09 o 
  -4   8   2       36.69       58.73     18.91 o 
  -2   8   2    12702.79    13416.57    208.79 o 
   0   8   2     3012.10     3564.89    100.99 o 
   2   8   2     1213.26     1383.47     52.85 o 
   4   8   2    11352.66    12445.35    205.75 o 
   6   8   2     9203.99     9555.89    178.24 o 
   8   8   2      785.26      543.45     59.27 o 
  -7   9   2     3123.60     2999.14    171.75 o 
  -5   9   2        7.94       12.55     16.49 o 
  -3   9   2      373.04      485.88     43.99 o 
  -1   9   2     1606.36     1780.45     74.13 o 
   1   9   2      174.17      235.72     22.07 o 
   3   9   2     4249.05     4498.34    115.05 o 
   5   9   2     1776.88     1910.65     78.32 o 
   7   9   2    12037.20    12558.64    259.02 o 
   9   9   2      467.54      407.87     47.97 o 
  -8  10   2        7.74       23.96     17.51 o 
  -6  10   2     4030.36     3828.22    102.52 o 
  -4  10   2     9709.09     9958.35    187.59 o 
  -2  10   2     5880.31     6675.87    150.35 o 
   0  10   2       31.43       49.38     20.11 o 
   2  10   2     1972.70     2167.27     69.73 o 
   4  10   2    37727.45    39467.99    534.29 o 
   6  10   2      657.57      817.09     51.51 o 
   8  10   2     1964.89     2049.37     89.99 o 
  10  10   2      824.92      628.56     64.91 o 
  -9  11   2       24.01       22.60     24.82 o 
  -7  11   2      721.42      823.82     51.64 o 
  -5  11   2      892.56      877.88     57.58 o 
  -3  11   2      677.36      579.08     46.82 o 
  -1  11   2      729.25      697.05     49.96 o 
   1  11   2     2540.36     2712.25    101.94 o 
   3  11   2      119.67      238.01     30.30 o 
   5  11   2     7949.68     8355.20    186.21 o 
   7  11   2     3349.73     3355.63    115.20 o 
   9  11   2     3573.33     3375.32    121.73 o 
  11  11   2      477.61      433.61     56.84 o 
 -10  12   2     2104.21     1985.03    106.18 o 
  -8  12   2    13835.14    11919.56    793.72 o 
  -6  12   2      833.60      829.94     64.86 o 
  -4  12   2     2237.61     2436.85     96.78 o 
  -2  12   2      332.46      299.90     36.16 o 
   0  12   2     5124.19     4853.26    122.83 o 
   2  12   2     6551.69     7143.68    121.28 o 
   4  12   2       83.07       48.98     19.01 o 
   6  12   2    24130.76    24024.75    312.22 o 
   8  12   2        1.60       -1.16     24.79 o 
  10  12   2      769.77      679.74     61.14 o 
  12  12   2      193.01      145.28     38.05 o 
 -11  13   2     5925.70     5765.67    207.50 o 
  -9  13   2       51.14       63.39     35.72 o 
  -7  13   2       11.15       14.67     23.60 o 
  -5  13   2     2379.63     2374.40    101.87 o 
  -3  13   2       65.11       35.28     24.37 o 
  -1  13   2      856.73      846.77     53.86 o 
   1  13   2     7040.87     7157.17    175.87 o 
   3  13   2      112.49      103.46     24.37 o 
   5  13   2      502.40      523.67     49.43 o 
   7  13   2       90.02      107.77     32.37 o 
   9  13   2     2402.14     2250.60    109.66 o 
  11  13   2       94.82       91.64     31.71 o 
  13  13   2     1899.57     1568.96    221.78 o 
 -12  14   2     6993.63     6685.34    223.96 o 
 -10  14   2      105.23      122.25     38.27 o 
  -8  14   2     1490.95     1194.60    106.98 o 
  -6  14   2    15800.81    15740.61    269.81 o 
  -4  14   2     9921.89     9644.96    204.04 o 
  -2  14   2     3007.58     2594.17    116.77 o 
   0  14   2     1792.61     1838.37    100.41 o 
   2  14   2    10755.94    10185.93    250.31 o 
   4  14   2     1448.29     1358.73     93.89 o 
   6  14   2      135.77      124.94     30.96 o 
   8  14   2      383.15      387.10     48.96 o 
  10  14   2     4455.68     4020.14    153.25 o 
  12  14   2     7262.25     6848.55    221.74 o 
  14  14   2     2714.40     2157.94    271.72 o 
 -13  15   2      782.96      832.70     82.28 o 
 -11  15   2      178.75      187.53     45.50 o 
  -9  15   2     3631.88     3316.66    139.74 o 
  -7  15   2      144.86      120.20     36.07 o 
  -5  15   2      578.16      616.38     62.67 o 
  -3  15   2     1636.20     1740.32    101.63 o 
  -1  15   2        0.46       17.81     30.40 o 
   1  15   2      129.82       77.75     34.84 o 
   3  15   2       37.56        2.44     29.76 o 
   5  15   2      619.24      436.42     55.80 o 
   7  15   2       54.89       55.85     34.00 o 
   9  15   2     2681.21     2609.38    137.38 o 
  11  15   2     5572.96     5268.99    184.45 o 
  13  15   2       42.15       40.17     38.69 o 
  15  15   2      455.76      393.79     60.55 o 
 -14  16   2     9175.95     8866.35    271.47 o 
 -12  16   2     1114.29     1416.06    190.56 o 
 -10  16   2      144.38      127.39     44.11 o 
  -8  16   2       22.46       61.58     39.74 o 
  -6  16   2    14034.19    14053.61    293.02 o 
  -4  16   2       11.95       46.44     31.77 o 
  -2  16   2        0.95        9.22     30.18 o 
   0  16   2     5395.71     5077.74    190.67 o 
   2  16   2     1754.35     1723.49    109.95 o 
   4  16   2      192.50      231.87     46.70 o 
   6  16   2     1838.11     1302.30    217.39 o 
   8  16   2     1191.97     1147.73     91.43 o 
  10  16   2     7120.37     7070.01    235.14 o 
  12  16   2     1475.15     1575.47    128.07 o 
  14  16   2     1819.20     1786.49    119.19 o 
  16  16   2       38.11       71.47     46.72 o 
 -15  17   2       28.68      -10.66     46.78 o 
 -13  17   2      124.69      142.79     53.39 o 
 -11  17   2     7412.44     7493.32    248.79 o 
  -9  17   2       20.76       50.20     39.35 o 
  -7  17   2      747.52      707.19     77.85 o 
  -5  17   2     3199.63     3144.65    142.79 o 
  -3  17   2     2897.77     2876.71    135.46 o 
  -1  17   2      852.71      692.49     74.01 o 
   1  17   2      136.39      132.44     40.48 o 
   3  17   2       15.77       17.48     33.93 o 
   5  17   2      561.22      568.55     65.17 o 
   7  17   2     4119.43     3248.38    267.05 o 
   9  17   2      102.16      121.55     43.23 o 
  11  17   2      847.56      764.62     78.99 o 
  13  17   2     1259.26     1388.22    123.20 o 
  15  17   2     3465.39     3530.66    190.23 o 
  17  17   2      416.43      470.59     75.03 o 
 -16  18   2      288.83      330.68     73.27 o 
 -14  18   2     2397.43     2484.72    164.38 o 
 -12  18   2       85.83      122.77     53.20 o 
 -10  18   2    13366.26    13115.54    328.57 o 
  -8  18   2     3219.16     3536.23    181.40 o 
  -6  18   2     1188.69     1118.78     97.47 o 
  -4  18   2     2110.93     2072.47    118.62 o 
  -2  18   2        1.90       23.21     39.34 o 
   0  18   2     4910.63     4693.48    194.03 o 
   2  18   2      220.55      218.94     52.38 o 
   4  18   2     5586.79     5445.97    204.33 o 
   6  18   2        0.65       42.10     39.13 o 
   8  18   2      382.13      361.16     56.90 o 
  10  18   2     3285.26     3419.02    174.80 o 
  12  18   2     1345.03     1394.86    123.06 o 
  14  18   2     1829.81     1888.50    144.23 o 
  16  18   2      931.06      968.16    108.20 o 
  18  18   2      526.57      606.17     95.73 o 
 -17  19   2      276.30      298.05     82.47 o 
 -15  19   2        0.28      -12.63     48.61 o 
 -13  19   2      217.35      208.97     64.54 o 
 -11  19   2     1032.34     1018.55    106.51 o 
  -9  19   2      677.04      717.97     83.25 o 
  -7  19   2        0.29       15.04     43.65 o 
  -5  19   2     2767.73     2629.19    144.21 o 
  -3  19   2       25.42       -2.10     39.05 o 
  -1  19   2     1238.02     1190.65    106.41 o 
   1  19   2      441.24      297.27     58.41 o 
   3  19   2      724.43      786.17     79.20 o 
   5  19   2      880.40      854.36     81.68 o 
   7  19   2      288.07      282.28     55.82 o 
   9  19   2       41.17       17.80     37.79 o 
  11  19   2     1666.16     1839.38    139.79 o 
  13  19   2      998.93      823.90     94.98 o 
  15  19   2      251.48      270.72     74.41 o 
  17  19   2      495.81      533.14     93.82 o 
  19  19   2        7.48       68.50     66.42 o 
 -18  20   2      255.18      322.97     89.21 o 
 -16  20   2       62.35       49.86     55.55 o 
 -14  20   2     1763.61     2032.29    152.56 o 
 -12  20   2     1327.36     1268.42    125.20 o 
 -10  20   2       72.86        7.61     39.74 o 
  -8  20   2     3774.81     4061.63    187.04 o 
  -6  20   2      653.80      434.12     70.62 o 
  -4  20   2     3202.50     3043.62    161.53 o 
  -2  20   2      191.24      212.50     52.80 o 
   0  20   2      913.50     1002.02    100.36 o 
   2  20   2     2925.64     2940.85    165.10 o 
   4  20   2      424.93      400.15     63.51 o 
   6  20   2      254.43      233.67     51.50 o 
   8  20   2      156.31      112.89     49.20 o 
  10  20   2    12867.90    12150.19    474.59 o 
  12  20   2       16.91      -23.08     50.92 o 
  14  20   2     2175.09     2105.10    170.67 o 
  16  20   2     5454.18     4974.33    285.10 o 
  18  20   2       30.66       65.91     73.25 o 
  20  20   2       67.14       89.26     70.88 o 
 -19  21   2      447.01      448.63    102.76 o 
 -17  21   2        1.21        8.12     62.97 o 
 -15  21   2     1345.12     1500.52    134.88 o 
 -13  21   2      177.00      246.66     65.70 o 
 -11  21   2       72.78       70.77     48.90 o 
  -9  21   2       11.88      -14.26     44.49 o 
  -7  21   2        0.27       22.37     48.94 o 
  -5  21   2      137.48      113.34     53.11 o 
  -3  21   2      429.38      414.64     68.63 o 
  -1  21   2      292.99      253.83     60.42 o 
   1  21   2        6.34       45.57     44.13 o 
   3  21   2       71.10       35.67     43.87 o 
   5  21   2        1.48       44.52     43.18 o 
   7  21   2     1005.57      993.57    105.15 o 
   9  21   2       82.20       58.05     44.64 o 
  11  21   2      228.26      180.35     69.28 o 
  13  21   2       28.53       61.18     54.07 o 
  15  21   2        4.15       33.89     55.24 o 
  17  21   2       42.83      107.75     58.81 o 
  19  21   2     1434.91     1255.38    159.86 o 
  21  21   2      129.36      179.46     76.84 o 
 -20  22   2        7.26       27.67     75.59 o 
 -18  22   2       12.21      -17.63     63.72 o 
 -16  22   2      767.03      918.97    110.02 o 
 -14  22   2      141.28      205.84     66.45 o 
 -12  22   2       53.32      109.62     64.74 o 
 -10  22   2     1251.07     2030.18    572.50 o 
  -8  22   2       42.39       69.43     48.35 o 
  -6  22   2     2476.28     2360.55    161.37 o 
  -4  22   2      802.70      853.02    102.04 o 
  -2  22   2     4182.83     4122.64    208.95 o 
   0  22   2     1598.86     1673.38    136.09 o 
   2  22   2     1270.91     1236.23    116.75 o 
   4  22   2     1068.38     1052.42    109.48 o 
   6  22   2     1019.95     1122.06    112.57 o 
   8  22   2      168.56      132.80     50.06 o 
  10  22   2      280.92      168.53     50.34 o 
  12  22   2     3170.06     3733.55    238.87 o 
  14  22   2      214.00      275.40     72.90 o 
  16  22   2      872.96      784.07    110.05 o 
  18  22   2       71.18      165.03     73.10 o 
  20  22   2     2647.31     2748.57    231.88 o 
  22  22   2        0.21        8.57     77.80 o 
 -21  23   2      137.61      151.91     88.90 o 
 -19  23   2       81.54       47.19     77.10 o 
 -17  23   2      452.62      455.57     87.41 o 
 -15  23   2        0.06       75.00     58.60 o 
 -13  23   2      341.95      408.60     76.03 o 
 -11  23   2       31.79       83.51     67.89 o 
  -9  23   2        0.35       -2.57     60.46 o 
  -7  23   2      818.70      732.19    107.77 o 
  -5  23   2      128.10      125.03     70.72 o 
  -3  23   2     1155.42     1196.28    131.90 o 
  -1  23   2        0.40       31.93     53.10 o 
   1  23   2     2861.18     2682.13    174.51 o 
   3  23   2      895.69      783.17     98.26 o 
   5  23   2      679.05      659.49     88.76 o 
   7  23   2       18.82      -17.11     41.88 o 
   9  23   2     1298.44     1199.87    119.08 o 
  11  23   2       17.43      104.20     57.82 o 
  13  23   2      813.49      827.45    110.80 o 
  15  23   2        5.32       27.06     54.23 o 
  17  23   2      500.77      497.99     88.41 o 
  19  23   2       10.31       11.34     67.41 o 
  21  23   2     1538.47     1542.87    189.82 o 
 -20  24   2     1719.69     2124.77    249.59 o 
 -18  24   2      288.50      438.44    103.30 o 
 -16  24   2       67.06      200.00     72.15 o 
 -14  24   2     1070.93     1324.24    139.83 o 
 -12  24   2      932.74     1155.19    140.47 o 
 -10  24   2     1297.73     1435.03    157.76 o 
  -8  24   2       38.01       17.73     60.63 o 
  -6  24   2     1721.21     1628.93    153.45 o 
  -4  24   2     3292.02     3292.18    213.82 o 
  -2  24   2     1856.01     1846.86    163.58 o 
   0  24   2     2128.44     2061.63    157.41 o 
   2  24   2      162.43      205.98     63.42 o 
   4  24   2     1429.39     1412.44    127.76 o 
   6  24   2      132.21      142.86     60.57 o 
   8  24   2      919.37     1068.00    115.26 o 
  10  24   2     1126.60     1110.70    122.62 o 
  12  24   2     1605.01     1506.09    145.56 o 
  14  24   2      112.95       58.92     56.42 o 
  16  24   2       21.38       12.18     60.44 o 
  18  24   2      683.49      780.72    134.84 o 
  20  24   2       98.21        7.61     84.40 o 
 -19  25   2      279.16      339.83    117.02 o 
 -17  25   2      141.90      173.01     83.13 o 
 -15  25   2      229.42      345.99     92.07 o 
 -13  25   2        0.75       13.38     75.12 o 
 -11  25   2     1190.57     1255.98    148.92 o 
  -9  25   2      127.38      178.21     71.30 o 
  -7  25   2      382.72      402.55     88.84 o 
  -5  25   2      395.00      370.47     85.66 o 
  -3  25   2      541.71      515.97     99.23 o 
  -1  25   2        2.56       40.52     58.94 o 
   1  25   2       21.13       15.59     50.67 o 
   3  25   2        4.85       63.54     57.89 o 
   5  25   2       41.53       64.12     53.75 o 
   7  25   2      200.11      310.75     64.02 o 
   9  25   2        2.15      -13.56     51.31 o 
  11  25   2     1098.88     1037.81    115.22 o 
  13  25   2      299.50      315.15     73.68 o 
  15  25   2       31.71       41.81     61.06 o 
  17  25   2       60.53       65.30     56.93 o 
  19  25   2      119.66       74.30     80.56 o 
 -16  26   2      206.72      301.63    132.34 o 
 -14  26   2     2370.31     2490.42    219.32 o 
 -12  26   2        0.04      102.56     83.49 o 
 -10  26   2      492.99      439.31    106.78 o 
  -8  26   2     2505.72     2765.94    203.46 o 
  -6  26   2      269.76      295.23     82.50 o 
  -4  26   2       16.96       -0.74     60.23 o 
  -2  26   2     1527.71     1503.97    153.97 o 
   0  26   2     5418.18     5417.69    262.10 o 
   2  26   2       69.02      118.96     59.32 o 
   4  26   2      275.14      360.64     70.58 o 
   6  26   2      907.56      884.66    105.69 o 
   8  26   2       73.57      184.38     54.97 o 
  10  26   2      204.99      199.23     66.64 o 
  12  26   2       33.88       50.88     56.34 o 
  14  26   2     1456.18     1261.70    132.02 o 
  16  26   2      612.81      767.99    119.32 o 
 -15  27   2        0.81      -37.05     89.46 o 
 -13  27   2       13.44       55.15     92.09 o 
 -11  27   2       20.80       84.45     92.87 o 
  -9  27   2      119.29        8.30     78.80 o 
  -7  27   2      100.23      143.34     69.40 o 
  -5  27   2     1683.05     1859.78    162.11 o 
  -3  27   2        0.31      -26.42     59.40 o 
  -1  27   2        1.43       13.78     69.19 o 
   1  27   2       13.58       37.57     55.92 o 
   3  27   2        7.99       23.72     53.21 o 
   5  27   2        0.03      -12.21     46.04 o 
   7  27   2        5.79       24.48     49.47 o 
   9  27   2       70.89      153.17     57.93 o 
  11  27   2      192.59      187.84     63.96 o 
  13  27   2      177.12      105.17     64.79 o 
  15  27   2      355.36      305.19     86.39 o 
 -14  28   2      358.41      623.20    141.30 o 
 -12  28   2     1809.97     2406.49    248.81 o 
 -10  28   2      201.63       73.29     90.75 o 
  -8  28   2     1437.19     1455.43    165.77 o 
  -6  28   2      894.59     1016.81    140.34 o 
  -4  28   2     3443.85     3671.24    265.00 o 
  -2  28   2      524.05      527.49     95.12 o 
   0  28   2       78.54      108.04     79.11 o 
   2  28   2     4517.09     4567.69    246.38 o 
   4  28   2       10.45       59.98     53.84 o 
   6  28   2      115.83      177.15     63.86 o 
   8  28   2       26.24      -27.50     52.81 o 
  10  28   2     3384.65     3199.75    216.75 o 
  12  28   2     1211.37     1650.19    166.13 o 
  14  28   2        1.35       77.87     67.58 o 
 -11  29   2     1087.17     1031.98    168.96 o 
  -9  29   2      189.83      492.70    119.55 o 
  -7  29   2       45.04       35.20     75.70 o 
  -5  29   2       82.65       92.33     72.60 o 
  -3  29   2       37.94       -4.22     73.27 o 
  -1  29   2       62.41       86.61     77.60 o 
   1  29   2       48.53      160.33     98.55 o 
   3  29   2       56.58       34.54     63.96 o 
   5  29   2       56.25       82.07     60.47 o 
   7  29   2      198.75      196.15     64.85 o 
   9  29   2       19.20      -38.67     59.33 o 
  11  29   2      375.10      402.84     87.48 o 
  -8  30   2       80.37       34.92     81.31 o 
  -6  30   2     1337.87     1572.26    180.11 o 
  -4  30   2        0.13       -0.97     76.63 o 
  -2  30   2     1655.92     1760.37    188.04 o 
   0  30   2      689.08      658.56    116.39 o 
   2  30   2     1028.00     1213.97    166.15 o 
   4  30   2      142.18      236.12     70.35 o 
   6  30   2        0.63      -30.89     63.42 o 
   8  30   2     1022.87     1104.99    140.63 o 
  -5  31   2       73.31        8.94     83.24 o 
  -3  31   2       73.53       72.65     83.81 o 
  -1  31   2       41.82       45.09     79.62 o 
   1  31   2      731.98      868.83    138.60 o 
   3  31   2      441.16      446.09    101.08 o 
   5  31   2        0.80       -6.93     66.67 o 
   0   1   3    14327.71     8798.50   2093.07 o 
  -1   2   3      338.83      299.97     32.73 o 
   1   2   3      606.41      551.34     42.92 o 
  -2   3   3     1037.96     1140.30     61.70 o 
   0   3   3      294.85      237.28     28.62 o 
   2   3   3    10105.22    10483.04    187.90 o 
  -3   4   3     8871.31     9977.88    192.51 o 
  -1   4   3      410.51      402.99     35.97 o 
   1   4   3     1155.71     1365.20     72.21 o 
   3   4   3     9154.47     9352.77    188.16 o 
  -4   5   3       42.48       42.78     21.95 o 
  -2   5   3    17910.18    16785.67    750.19 o 
   0   5   3       96.76       42.09     19.34 o 
   2   5   3     1985.26     1957.77     82.95 o 
   4   5   3      772.88      700.07     66.27 o 
  -5   6   3    14307.05    14695.59    223.65 o 
  -3   6   3      200.95      162.46     28.15 o 
  -1   6   3     1224.98     1133.39     63.61 o 
   1   6   3     2197.93     2011.03     80.82 o 
   3   6   3      352.57      500.15     42.89 o 
   5   6   3     1057.19      953.00     92.43 o 
  -6   7   3       21.94       25.14     22.39 o 
  -4   7   3    14307.85    14720.42    225.32 o 
  -2   7   3     1007.08      937.51     56.62 o 
   0   7   3       53.18       46.43     21.86 o 
   2   7   3     4098.73     4177.20    122.02 o 
   4   7   3     6617.55     6570.45    150.10 o 
   6   7   3      529.81      517.51     47.61 o 
  -7   8   3      206.06      155.71     28.85 o 
  -5   8   3        6.19        4.15     19.11 o 
  -3   8   3       87.44      125.63     25.16 o 
  -1   8   3      305.98      287.92     33.16 o 
   1   8   3     1181.37     1003.75     55.10 o 
   3   8   3      693.82      605.01     58.21 o 
   5   8   3      921.35     1126.70     72.81 o 
   7   8   3     5239.88     5223.92    153.72 o 
  -8   9   3     4119.75     3951.05    160.95 o 
  -6   9   3      674.99      629.67     61.29 o 
  -4   9   3     1833.87     1791.25     88.50 o 
  -2   9   3      972.76     1027.08     67.52 o 
   0   9   3     2047.31     1718.13     83.40 o 
   2   9   3     1957.55     2096.85     98.81 o 
   4   9   3     1756.99     1574.54     85.87 o 
   6   9   3     2905.68     2510.05    105.62 o 
   8   9   3      225.25      272.30     41.42 o 
  -9  10   3     1828.95     1378.92    173.63 o 
  -7  10   3     7585.37     7352.37    205.23 o 
  -5  10   3     5366.13     5174.11    170.43 o 
  -3  10   3     6000.58     6096.94    167.40 o 
  -1  10   3     6356.38     6574.04    166.57 o 
   1  10   3     1229.32      897.93    103.39 o 
   3  10   3     2001.28     2166.04    111.07 o 
   5  10   3    11615.63    11335.73    258.98 o 
   7  10   3     2437.43     2328.48    103.30 o 
   9  10   3      904.61      897.85     71.74 o 
 -10  11   3      940.00      982.95     78.88 o 
  -8  11   3    10476.67    10074.43    244.09 o 
  -6  11   3     1075.07     1066.24     79.65 o 
  -4  11   3      389.38      428.77     53.17 o 
  -2  11   3      869.82      779.40     59.76 o 
   0  11   3     1608.17     1539.55     91.40 o 
   2  11   3     1504.47     1302.93     88.91 o 
   4  11   3     3392.31     3372.05    141.43 o 
   6  11   3     4082.70     3718.01    163.02 o 
   8  11   3      622.35      606.93     76.58 o 
  10  11   3      603.16      632.80     71.98 o 
 -11  12   3    27658.37    26646.96    452.42 o 
  -9  12   3     4527.10     4494.48    169.03 o 
  -7  12   3     1453.20     1532.93     97.13 o 
  -5  12   3     4185.71     3900.65    149.84 o 
  -3  12   3     2415.76     2320.04    104.24 o 
  -1  12   3      759.34      621.71     62.63 o 
   1  12   3      206.02      149.50     42.79 o 
   3  12   3     2261.47     2059.44    122.00 o 
   5  12   3     1120.36     1223.91     97.82 o 
   7  12   3       31.92       37.68     33.11 o 
   9  12   3     2101.91     2252.45    147.65 o 
  11  12   3     8518.68     7798.89    271.70 o 
 -12  13   3     3815.18     3655.42    172.69 o 
 -10  13   3      431.73      417.00     60.93 o 
  -8  13   3      578.58      617.74     66.71 o 
  -6  13   3     8372.97     8142.89    224.25 o 
  -4  13   3      542.72      629.05     69.09 o 
  -2  13   3       88.09       76.02     36.59 o 
   0  13   3     1978.04     1778.20    116.70 o 
   2  13   3      745.93      678.05     73.10 o 
   4  13   3     1889.32     1826.46    116.33 o 
   6  13   3      846.21      835.09     81.42 o 
   8  13   3      899.49      804.25     95.26 o 
  10  13   3     7988.72     7655.32    275.38 o 
  12  13   3      138.42       97.86     45.19 o 
 -13  14   3      195.90      175.38     52.26 o 
 -11  14   3      600.88      469.14     83.53 o 
  -9  14   3      237.08      209.45     52.23 o 
  -7  14   3       77.09       61.78     39.29 o 
  -5  14   3     1371.02     1413.04    115.09 o 
  -3  14   3      112.99      130.88     46.00 o 
  -1  14   3     3942.69     3957.86    174.94 o 
   1  14   3      741.79      755.56     78.82 o 
   3  14   3        7.81       12.87     33.75 o 
   5  14   3       55.83       56.34     37.35 o 
   7  14   3      643.72      653.05     75.54 o 
   9  14   3     2856.87     3031.51    178.28 o 
  11  14   3      452.76      433.66     68.11 o 
  13  14   3     9100.82     6763.97   1206.42 o 
 -14  15   3     1806.81     1742.67    155.10 o 
 -12  15   3     4672.89     4668.60    216.03 o 
 -10  15   3      631.10      597.09     83.87 o 
  -8  15   3     3773.88     3630.01    177.09 o 
  -6  15   3      406.31      390.24     72.76 o 
  -4  15   3     1079.36     1165.08    109.78 o 
  -2  15   3       79.28      112.16     45.37 o 
   0  15   3      555.47      399.20     62.57 o 
   2  15   3     1358.59     1396.72    105.90 o 
   4  15   3     1002.38      984.01     93.46 o 
   6  15   3     1048.41     1059.33     95.32 o 
   8  15   3     1020.67     1042.77    106.17 o 
  10  15   3      168.43      144.23     53.64 o 
  12  15   3       54.06       56.49     45.67 o 
  14  15   3        4.77       22.45     44.16 o 
 -15  16   3      920.37      880.00    115.80 o 
 -13  16   3        8.58       27.98     52.50 o 
 -11  16   3        4.35      -11.52     43.91 o 
  -9  16   3       12.29       42.82     47.44 o 
  -7  16   3     6403.06     6028.53    250.36 o 
  -5  16   3      771.67      771.32     94.70 o 
  -3  16   3     1726.37     1650.01    127.04 o 
  -1  16   3      457.98      559.09     72.31 o 
   1  16   3      893.08      982.72     91.01 o 
   3  16   3     2593.30     2455.26    141.96 o 
   5  16   3        3.48       67.81     44.74 o 
   7  16   3      428.23      347.83     61.69 o 
   9  16   3      133.99      114.41     48.86 o 
  11  16   3      554.63      746.64     89.81 o 
  13  16   3     1422.60     1549.75    136.40 o 
  15  16   3        7.17       48.55     43.21 o 
 -16  17   3       51.66       24.80     54.05 o 
 -14  17   3      285.62      391.27     90.21 o 
 -12  17   3      263.14      242.87     63.82 o 
 -10  17   3      889.85     1001.30    108.14 o 
  -8  17   3       48.53       93.56     55.80 o 
  -6  17   3     3218.59     3158.77    187.69 o 
  -4  17   3     2087.24     2208.67    229.99 o 
  -2  17   3        3.90       12.64     40.82 o 
   0  17   3      264.18      368.69     59.25 o 
   2  17   3     5913.96     5585.75    215.35 o 
   4  17   3      743.08      654.51     87.34 o 
   6  17   3     1234.24     1137.20    102.36 o 
   8  17   3      592.11      547.64     84.98 o 
  10  17   3      629.69      691.68     89.75 o 
  12  17   3     1807.42     1702.09    141.27 o 
  14  17   3     2665.44     2683.50    179.93 o 
  16  17   3     1233.62     1221.56    139.63 o 
 -17  18   3        0.05       10.27     57.55 o 
 -15  18   3     1288.11     1258.69    137.57 o 
 -13  18   3     4423.24     4179.99    258.73 o 
 -11  18   3      578.21      617.03    109.09 o 
  -9  18   3      101.05      161.47     65.76 o 
  -7  18   3      899.03      932.62    112.13 o 
  -5  18   3     1384.18     1332.53    126.09 o 
  -3  18   3     1287.97     1189.12    115.70 o 
  -1  18   3      983.40     1039.33    107.71 o 
   1  18   3       48.71       39.96     41.54 o 
   3  18   3     3587.92     3528.76    178.02 o 
   5  18   3        0.63       22.92     38.83 o 
   7  18   3     2442.32     2502.94    152.79 o 
   9  18   3      363.37      341.83     69.64 o 
  11  18   3     2136.85     2231.58    164.43 o 
  13  18   3      975.43      808.70    101.95 o 
  15  18   3       93.77      127.86     55.50 o 
  17  18   3     2499.61     2590.77    210.77 o 
 -18  19   3       64.56       78.38     63.21 o 
 -16  19   3     4324.69     4459.30    262.93 o 
 -14  19   3     3551.27     3567.13    231.27 o 
 -12  19   3     1621.93     1600.26    152.43 o 
 -10  19   3      301.57      278.27     81.34 o 
  -8  19   3      121.23      147.57     70.60 o 
  -6  19   3     2578.97     2631.42    175.70 o 
  -4  19   3      295.04      307.49     72.88 o 
  -2  19   3      837.09     1011.22    109.26 o 
   0  19   3     1060.47     1109.36    113.55 o 
   2  19   3      997.31      945.88    102.92 o 
   4  19   3     1226.53     1267.80    110.45 o 
   6  19   3       16.10       -6.07     40.49 o 
   8  19   3     1597.17     1486.09    131.64 o 
  10  19   3      277.28      251.02     60.44 o 
  12  19   3       27.36       52.18     47.23 o 
  14  19   3      381.15      510.13     80.67 o 
  16  19   3      161.32      274.59     84.90 o 
  18  19   3      532.87      539.17     94.17 o 
 -19  20   3       63.95       53.79     67.41 o 
 -17  20   3       81.87       12.79     60.89 o 
 -15  20   3      195.23      157.45     76.21 o 
 -13  20   3      205.37      133.05     82.07 o 
 -11  20   3     3092.10     3346.14    222.28 o 
  -9  20   3     1398.13     1475.89    150.29 o 
  -7  20   3       40.25       91.50     58.27 o 
  -5  20   3      956.29      971.79    115.10 o 
  -3  20   3     3305.41     2957.88    189.41 o 
  -1  20   3     3510.41     3240.46    192.55 o 
   1  20   3     1701.99     1750.26    129.56 o 
   3  20   3     2506.73     2558.61    157.72 o 
   5  20   3     1859.99     1742.53    130.46 o 
   7  20   3      105.11      171.39     64.53 o 
   9  20   3       39.93        3.44     50.16 o 
  11  20   3     1079.22      937.77    109.78 o 
  13  20   3     3618.21     3148.16    200.68 o 
  15  20   3        8.41       52.99     50.79 o 
  17  20   3       11.32        2.74     66.95 o 
  19  20   3      959.29      929.65    131.90 o 
 -20  21   3      124.90       57.17     97.07 o 
 -18  21   3      634.98      817.03    115.07 o 
 -16  21   3       20.01       61.05     77.30 o 
 -14  21   3      293.06      260.23     86.17 o 
 -12  21   3        0.22      -14.81     58.45 o 
 -10  21   3     1068.41     1054.11    129.48 o 
  -8  21   3      822.00      738.07    101.50 o 
  -6  21   3      752.33      723.09    104.15 o 
  -4  21   3      142.12      260.98     77.20 o 
  -2  21   3      435.38      442.17     98.99 o 
   0  21   3      491.22      362.77     76.11 o 
   2  21   3        3.66       46.96     45.16 o 
   4  21   3     2335.91     2613.90    159.50 o 
   6  21   3      594.64      347.22     81.02 o 
   8  21   3     1224.89     1034.02    116.94 o 
  10  21   3     2865.53     2525.66    175.45 o 
  12  21   3       43.35       75.62     54.56 o 
  14  21   3      246.88      313.57     76.11 o 
  16  21   3      141.52       98.42     70.29 o 
  18  21   3     2502.31     2749.74    234.05 o 
  20  21   3       52.03       78.56     75.24 o 
 -19  22   3      225.84      236.16    105.05 o 
 -17  22   3      941.40      998.58    140.26 o 
 -15  22   3       25.80       24.70     79.64 o 
 -13  22   3      810.17     1047.53    137.64 o 
 -11  22   3     1023.46     1012.59    121.22 o 
  -9  22   3      204.19      138.95     68.33 o 
  -7  22   3      142.55      195.51     71.07 o 
  -5  22   3     4304.27     4440.07    243.07 o 
  -3  22   3     1451.77     1676.81    153.45 o 
  -1  22   3      266.70      719.05    603.35 o 
   1  22   3     1332.12     1177.06    123.35 o 
   3  22   3       11.36       50.09     50.20 o 
   5  22   3      221.58      326.47     66.02 o 
   7  22   3      276.74      261.23     77.00 o 
   9  22   3      282.83      500.31     87.43 o 
  11  22   3      443.58      383.66     77.27 o 
  13  22   3      694.71      610.67     92.66 o 
  15  22   3      951.88     1151.30    126.13 o 
  17  22   3      105.73      185.20     79.16 o 
  19  22   3      435.34      569.59    110.42 o 
 -18  23   3      315.36      408.63    103.93 o 
 -16  23   3      536.43      556.84    110.18 o 
 -14  23   3      478.16      563.86    109.12 o 
 -12  23   3      440.77      469.59     92.18 o 
 -10  23   3       98.87      141.78     67.38 o 
  -8  23   3      881.08      874.20    106.76 o 
  -6  23   3     1635.18     1673.90    145.55 o 
  -4  23   3      206.56      268.95     70.34 o 
  -2  23   3      256.75      283.18     77.37 o 
   0  23   3      915.57     1089.64    212.18 o 
   2  23   3        4.03       83.98     68.13 o 
   4  23   3       19.41        3.45     54.14 o 
   6  23   3     1422.72     1588.05    137.24 o 
   8  23   3      449.49      450.56     99.47 o 
  10  23   3      212.15      144.41     59.05 o 
  12  23   3       46.51       12.80     53.62 o 
  14  23   3     2733.17     2731.77    203.77 o 
  16  23   3      986.93      997.19    136.91 o 
  18  23   3      326.62      290.95    101.04 o 
 -17  24   3      563.39      640.30    119.07 o 
 -15  24   3      222.59      270.99     88.74 o 
 -13  24   3      603.22      590.75    104.56 o 
 -11  24   3      306.21      294.14     77.77 o 
  -9  24   3      346.05      340.49     81.22 o 
  -7  24   3     1055.93     1099.93    122.82 o 
  -5  24   3        4.76      -23.90     55.66 o 
  -3  24   3      121.47      240.70     83.01 o 
  -1  24   3      425.28      460.46     94.52 o 
   1  24   3     1114.71     1160.12    130.68 o 
   3  24   3       61.03       85.32     55.94 o 
   5  24   3        8.95       36.91     54.13 o 
   7  24   3     1227.57     1235.21    138.49 o 
   9  24   3      191.33      180.67     62.39 o 
  11  24   3       17.73       23.37     56.96 o 
  13  24   3      227.59      191.17     69.40 o 
  15  24   3      227.61      402.79     90.35 o 
  17  24   3       48.40       26.08     72.90 o 
 -16  25   3      200.35      151.12     84.13 o 
 -14  25   3      274.26      367.52    107.66 o 
 -12  25   3       75.85       57.50     77.79 o 
 -10  25   3       42.63      123.98     70.71 o 
  -8  25   3       13.49      -10.38     68.77 o 
  -6  25   3     1314.93     1099.54    142.77 o 
  -4  25   3      130.60      156.06     79.63 o 
  -2  25   3      855.13      958.67    122.71 o 
   0  25   3      104.14      184.59     70.17 o 
   2  25   3       58.86       50.03     56.56 o 
   4  25   3      197.50      170.71     65.31 o 
   6  25   3     2121.00     2320.05    190.57 o 
   8  25   3      152.33      230.21     65.76 o 
  10  25   3      206.37      135.60     67.76 o 
  12  25   3      104.42       72.00     63.07 o 
  14  25   3      898.60      784.53    117.31 o 
  16  25   3      432.89      323.57    107.16 o 
 -13  26   3      195.66      271.80    106.68 o 
 -11  26   3     1345.82     1419.35    171.95 o 
  -9  26   3        4.73       95.03     80.75 o 
  -7  26   3      122.99      106.76     71.77 o 
  -5  26   3     1012.38     1222.59    138.40 o 
  -3  26   3      176.87      268.29     78.51 o 
  -1  26   3       23.40      116.40     81.72 o 
   1  26   3       34.90       69.04     61.12 o 
   3  26   3      741.26      600.47     92.10 o 
   5  26   3       28.22      -15.62     58.51 o 
   7  26   3       10.28       33.59     59.46 o 
   9  26   3       82.96      186.71     70.03 o 
  11  26   3      219.89      175.17     71.86 o 
  13  26   3      660.42      606.86    125.27 o 
 -12  27   3      606.91      750.46    140.17 o 
 -10  27   3       56.41      -11.56     83.91 o 
  -8  27   3       73.50      129.40     86.78 o 
  -6  27   3     1365.96     1559.65    160.07 o 
  -4  27   3      231.46      252.82     85.98 o 
  -2  27   3       97.18      133.01     81.42 o 
   0  27   3      146.61      153.56     70.69 o 
   2  27   3       68.38       87.24     64.28 o 
   4  27   3      172.16      222.27     82.28 o 
   6  27   3       39.13      -30.28     63.73 o 
   8  27   3     1056.62      926.01    122.96 o 
  10  27   3       72.22       64.12     67.95 o 
  12  27   3      389.86      314.90     87.22 o 
  -9  28   3      255.16      147.70     94.78 o 
  -7  28   3       37.66       23.36     77.46 o 
  -5  28   3     1213.41     1227.05    149.94 o 
  -3  28   3        5.94      -11.07     73.49 o 
  -1  28   3       74.55      107.06     83.58 o 
   1  28   3     1835.50     1877.64    173.14 o 
   3  28   3      273.62      317.86     77.42 o 
   5  28   3      775.93      734.51    133.19 o 
   7  28   3      748.13      706.08    121.90 o 
   9  28   3     1121.65     1133.95    139.24 o 
  -6  29   3        4.91      -56.13     75.34 o 
  -4  29   3     1883.11     2070.67    208.21 o 
  -2  29   3       32.18       38.69     81.48 o 
   0  29   3      210.58      245.87     84.66 o 
   2  29   3        9.29       77.19    102.23 o 
   4  29   3     1850.31     2018.96    187.17 o 
   6  29   3       49.13       82.45     78.93 o 
   0   0   4     7684.10     2315.45   2473.28 o 
   1   1   4       91.85       75.34     25.92 o 
   0   2   4        5.96       47.88     25.16 o 
   2   2   4     1200.28     1213.50     73.57 o 
  -1   3   4     8765.64     8351.81    238.95 o 
   1   3   4        7.05       34.75     25.87 o 
   3   3   4     2521.39     2539.18    119.39 o 
  -2   4   4     1251.99     1181.13     72.34 o 
   0   4   4      880.62      710.13     60.22 o 
   2   4   4     5857.20     5099.14    245.34 o 
   4   4   4     1153.99     1099.47     77.52 o 
  -3   5   4     1886.49     1817.98    103.43 o 
  -1   5   4      185.15      191.67     33.76 o 
   1   5   4     6898.04     7208.86    185.58 o 
   3   5   4     4951.21     4807.05    279.86 o 
   5   5   4      138.82      168.17     35.31 o 
  -4   6   4      852.47      872.76     75.74 o 
  -2   6   4      807.30      786.33     66.87 o 
   0   6   4     7132.97     4058.16   1134.36 o 
   2   6   4        1.80       10.55     26.77 o 
   4   6   4     2735.63     2384.11    196.12 o 
   6   6   4       14.32       46.63     32.98 o 
  -5   7   4      238.27      274.02     47.32 o 
  -3   7   4       13.12       27.68     29.87 o 
  -1   7   4       64.11       81.92     33.91 o 
   1   7   4       36.97        7.81     31.18 o 
   3   7   4      125.77      192.25     42.40 o 
   5   7   4     2634.33     1917.48    278.46 o 
   7   7   4      239.63      228.50     45.25 o 
  -6   8   4     6761.26     5592.71    502.03 o 
  -4   8   4     1699.09     1599.01    103.12 o 
  -2   8   4      106.81       91.94     38.28 o 
   0   8   4      580.84      406.88     55.97 o 
   2   8   4      165.24      153.90     40.36 o 
   4   8   4        1.42       53.69     33.13 o 
   6   8   4     2506.66     1771.85    249.98 o 
   8   8   4     1496.45     1370.33    105.55 o 
  -7   9   4     5256.07     4375.44    279.16 o 
  -5   9   4      680.13      654.00     72.71 o 
  -3   9   4     1980.81     1843.31    120.49 o 
  -1   9   4        2.77       28.29     32.53 o 
   1   9   4       67.60       79.46     34.83 o 
   3   9   4     9400.12     9539.65    272.70 o 
   5   9   4     9337.73     9211.69    282.61 o 
   7   9   4      126.59      126.52     45.53 o 
   9   9   4      188.81      155.55     48.81 o 
  -8  10   4    11262.17    10987.71    305.51 o 
  -6  10   4      139.75      133.96     43.01 o 
  -4  10   4     2067.71     1992.49    125.78 o 
  -2  10   4     9522.54     8995.31    268.98 o 
   0  10   4     1247.51     1152.53     87.70 o 
   2  10   4        7.54       -2.00     33.24 o 
   4  10   4       80.56       58.44     41.65 o 
   6  10   4     1712.93     1577.25    125.85 o 
   8  10   4      459.72      464.15     74.94 o 
  10  10   4      820.47      810.16     89.93 o 
  -9  11   4      554.47      640.05     81.15 o 
  -7  11   4     2369.87     2368.35    140.67 o 
  -5  11   4     4307.09     4306.37    188.35 o 
  -3  11   4     5745.17     5240.42    206.89 o 
  -1  11   4     6206.12     6060.02    240.75 o 
   1  11   4     2384.97     1902.30    159.04 o 
   3  11   4      920.46      901.35     91.31 o 
   5  11   4      939.84      995.26    111.11 o 
   7  11   4      106.23      118.36     53.94 o 
   9  11   4       81.14       92.51     49.94 o 
  11  11   4     3556.71     1810.89    619.40 o 
 -10  12   4     5204.31     5078.34    231.25 o 
  -8  12   4        6.00       13.76     37.25 o 
  -6  12   4      127.52      111.76     48.71 o 
  -4  12   4      393.97      394.39     75.70 o 
  -2  12   4     1573.74     1452.49    122.34 o 
   0  12   4     1123.83     1065.71    106.36 o 
   2  12   4     2692.23     2532.78    149.35 o 
   4  12   4      273.01      254.71     51.80 o 
   6  12   4        6.95       16.43     43.68 o 
   8  12   4     1423.39     1463.60    133.12 o 
  10  12   4       22.80       23.23     48.61 o 
  12  12   4        2.25       25.11     46.02 o 
 -11  13   4      317.51      244.24     84.32 o 
  -9  13   4      299.07      322.59     99.67 o 
  -7  13   4       45.21       23.04     44.19 o 
  -5  13   4      242.21      227.08     61.40 o 
  -3  13   4      306.46      401.05     70.82 o 
  -1  13   4       87.73      134.27     53.91 o 
   1  13   4      285.62      247.32     53.61 o 
   3  13   4        0.85       22.18     40.67 o 
   5  13   4     1235.87     1308.44    123.20 o 
   7  13   4      409.42      349.83     68.94 o 
   9  13   4     3283.27     3416.76    204.69 o 
  11  13   4      125.73      112.95     51.05 o 
  13  13   4      199.10      224.15     66.84 o 
 -12  14   4     1379.02     1325.63    157.54 o 
 -10  14   4        2.51      -17.85     61.03 o 
  -8  14   4      249.94      290.03     65.55 o 
  -6  14   4      243.52      257.04     64.76 o 
  -4  14   4        5.55       35.72     41.11 o 
  -2  14   4       45.00       60.74     46.38 o 
   0  14   4     7552.14     7323.79    280.05 o 
   2  14   4        2.23       21.44     42.08 o 
   4  14   4       79.57       92.27     44.38 o 
   6  14   4      416.31      454.59     80.64 o 
   8  14   4    14176.39    14248.74    423.26 o 
  10  14   4      331.33      438.61     78.64 o 
  12  14   4       48.92        5.18     48.81 o 
  14  14   4     1142.19     1136.95    129.51 o 
 -13  15   4        4.76        6.36     66.69 o 
 -11  15   4      389.65      281.89     88.38 o 
  -9  15   4       13.01       51.94     63.47 o 
  -7  15   4     1520.72     1449.84    130.96 o 
  -5  15   4      135.22      178.90     64.93 o 
  -3  15   4     2877.01     2802.97    180.08 o 
  -1  15   4      348.40      344.23     73.49 o 
   1  15   4        1.03       59.57     45.85 o 
   3  15   4     4655.14     4876.72    213.56 o 
   5  15   4      137.84      177.13     61.66 o 
   7  15   4     3122.06     3160.49    198.71 o 
   9  15   4     3111.62     3240.74    204.82 o 
  11  15   4      367.78      388.96     79.13 o 
  13  15   4     4230.09     4036.64    230.21 o 
  15  15   4      102.94      123.14     65.22 o 
 -14  16   4      388.62      397.68     93.87 o 
 -12  16   4     3975.58     3902.04    270.80 o 
 -10  16   4      346.86      426.93    100.52 o 
  -8  16   4     1531.94     1718.58    155.64 o 
  -6  16   4      717.74      639.43     94.46 o 
  -4  16   4     4084.35     3982.66    215.84 o 
  -2  16   4      716.58      709.66     95.31 o 
   0  16   4      380.77      302.71     72.07 o 
   2  16   4      254.05      133.40     49.80 o 
   4  16   4        0.88       22.26     51.95 o 
   6  16   4     4164.68     3817.29    220.82 o 
   8  16   4      393.55      430.48     79.75 o 
  10  16   4     1589.87     1794.10    155.92 o 
  12  16   4      535.24      506.88     85.72 o 
  14  16   4     1388.07     1306.82    143.56 o 
  16  16   4       39.83       59.14     75.98 o 
 -15  17   4     1434.57     1497.14    167.94 o 
 -13  17   4     2005.38     2183.00    209.70 o 
 -11  17   4     1258.74     1257.03    154.01 o 
  -9  17   4       96.93      137.54     77.69 o 
  -7  17   4     2896.29     2654.26    179.30 o 
  -5  17   4       65.25       33.72     63.34 o 
  -3  17   4      141.94      208.62     60.48 o 
  -1  17   4      414.05      457.95     81.83 o 
   1  17   4       22.12       27.36     47.64 o 
   3  17   4      165.77      102.81     56.62 o 
   5  17   4     2668.88     2911.23    205.37 o 
   7  17   4      308.35      303.72     76.87 o 
   9  17   4      284.27      286.07     77.49 o 
  11  17   4       36.22      121.70     59.07 o 
  13  17   4     7150.55     6821.37    309.87 o 
  15  17   4      271.41      339.36     79.93 o 
  17  17   4      585.35      480.28    102.93 o 
 -16  18   4     1119.15     1111.21    151.83 o 
 -14  18   4        0.02       20.05     72.06 o 
 -12  18   4      514.92      432.25     98.14 o 
 -10  18   4       92.06       21.88     71.20 o 
  -8  18   4     2128.80     2257.66    189.17 o 
  -6  18   4     1377.66     1511.70    138.06 o 
  -4  18   4       72.65       64.76     57.43 o 
  -2  18   4     1214.03     1399.64    129.39 o 
   0  18   4      235.43      230.64     68.41 o 
   2  18   4      222.12      236.48     67.05 o 
   4  18   4      111.56       97.36     68.41 o 
   6  18   4     1254.13     1342.04    137.04 o 
   8  18   4      600.15      706.10    102.71 o 
  10  18   4       12.53        6.53     59.41 o 
  12  18   4       63.66       72.25     58.37 o 
  14  18   4        0.68      -66.77     57.31 o 
  16  18   4     1920.08     2059.08    187.05 o 
  18  18   4       70.64       75.77     86.24 o 
 -17  19   4       13.37      -63.47     73.17 o 
 -15  19   4      193.71      233.50     94.77 o 
 -13  19   4      227.50      235.41     97.47 o 
 -11  19   4        6.24       94.24     72.43 o 
  -9  19   4        1.31      -49.49     65.35 o 
  -7  19   4     1056.46     1159.96    125.56 o 
  -5  19   4      362.10      380.50     78.08 o 
  -3  19   4     1764.60     1728.69    151.64 o 
  -1  19   4       53.30      120.74     61.13 o 
   1  19   4       21.64       46.53     61.66 o 
   3  19   4     2328.97     1518.47    244.48 o 
   5  19   4      842.60      860.46    129.40 o 
   7  19   4      450.21      392.65     80.13 o 
   9  19   4     1540.43     1790.62    157.83 o 
  11  19   4     2070.84     2302.39    178.50 o 
  13  19   4      121.22      225.25     63.27 o 
  15  19   4       22.03       83.44     62.94 o 
  17  19   4        5.35       45.85     81.19 o 
  19  19   4      383.11      328.43    118.07 o 
 -18  20   4      598.68      531.17    125.18 o 
 -16  20   4      968.69      984.82    147.86 o 
 -14  20   4      413.90      577.40    122.02 o 
 -12  20   4       19.18       11.56     76.45 o 
 -10  20   4     1685.20     1590.39    176.22 o 
  -8  20   4       16.91       28.87     65.83 o 
  -6  20   4      133.17      189.14     72.90 o 
  -4  20   4      345.74      338.18     75.05 o 
  -2  20   4     3475.14     3431.48    211.25 o 
   0  20   4      611.44      588.33     90.90 o 
   2  20   4        8.37       41.73     51.99 o 
   4  20   4     1823.42     1980.05    173.31 o 
   6  20   4        7.44       54.49     62.89 o 
   8  20   4      178.74      103.77     67.37 o 
  10  20   4      182.50      268.38     77.53 o 
  12  20   4      131.04      241.26     72.02 o 
  14  20   4      114.50      159.69     76.65 o 
  16  20   4      144.16      204.27     76.88 o 
  18  20   4     2206.42     2617.03    250.22 o 
 -17  21   4      388.87      372.68    111.32 o 
 -15  21   4       30.65       55.34     78.06 o 
 -13  21   4      435.04      420.01    108.84 o 
 -11  21   4      603.34      512.02    113.15 o 
  -9  21   4      231.17      210.69     75.03 o 
  -7  21   4     2835.59     3125.60    226.73 o 
  -5  21   4       25.61       14.20     57.79 o 
  -3  21   4       14.33       54.83     63.23 o 
  -1  21   4     1210.85     1215.40    125.70 o 
   1  21   4      985.66     1171.92    124.61 o 
   3  21   4      508.83      332.23     71.81 o 
   5  21   4      306.62      307.62     74.78 o 
   7  21   4     1950.74     2091.59    161.65 o 
   9  21   4      228.61      201.93     67.80 o 
  11  21   4      488.85      492.00     93.64 o 
  13  21   4     1029.26      941.22    116.91 o 
  15  21   4      152.85      266.68     80.46 o 
  17  21   4      337.05      370.70     95.19 o 
 -16  22   4        4.98      -41.29     86.21 o 
 -14  22   4      834.85      769.69    137.79 o 
 -12  22   4      208.86      138.78     88.63 o 
 -10  22   4     1761.93     1702.14    189.30 o 
  -8  22   4       20.66       27.86     71.56 o 
  -6  22   4      159.13      268.95     79.88 o 
  -4  22   4      524.24      551.63     94.30 o 
  -2  22   4       28.56       58.07     57.37 o 
   0  22   4      745.97      703.32     95.69 o 
   2  22   4      672.55      696.81     99.86 o 
   4  22   4      710.03      710.54    113.96 o 
   6  22   4        5.72       29.19     62.34 o 
   8  22   4      547.95      633.19    100.24 o 
  10  22   4     2454.22     2725.57    199.84 o 
  12  22   4       53.33       96.32     68.29 o 
  14  22   4      268.45      400.88    105.48 o 
  16  22   4       18.57       60.45     84.68 o 
 -13  23   4      535.50      581.25    126.60 o 
 -11  23   4     1028.49     1273.21    170.84 o 
  -9  23   4      251.71      306.65     85.07 o 
  -7  23   4        5.78       31.30     72.19 o 
  -5  23   4     1197.74     1221.52    166.94 o 
  -3  23   4      238.04      282.58     70.86 o 
  -1  23   4      316.48      452.45     86.67 o 
   1  23   4        0.37       66.57     59.46 o 
   3  23   4     1304.18     1511.42    162.86 o 
   5  23   4       34.99        4.07     65.81 o 
   7  23   4      648.67      650.73    105.68 o 
   9  23   4      111.65      178.68     67.32 o 
  11  23   4      364.58      466.05     95.34 o 
  13  23   4        9.42       35.18     66.71 o 
 -12  24   4      214.96      293.22     98.56 o 
 -10  24   4      284.42      252.05     93.42 o 
  -8  24   4     2335.54     2415.00    207.86 o 
  -6  24   4        4.08      -43.97     70.72 o 
  -4  24   4       91.18       73.04     60.90 o 
  -2  24   4      598.86      965.87    116.03 o 
   0  24   4      399.60      524.28     92.15 o 
   2  24   4       33.53       66.62     65.48 o 
   4  24   4      811.03      655.52    117.13 o 
   6  24   4     2355.59     2599.61    228.31 o 
   8  24   4       82.59       67.38     75.79 o 
  10  24   4       70.23       88.91     71.54 o 
  12  24   4      374.38      413.41    100.01 o 
 -11  25   4      491.88      481.96    125.68 o 
  -9  25   4      971.93      978.52    137.83 o 
  -7  25   4       98.71      170.58     76.33 o 
  -5  25   4      993.83      989.60    125.91 o 
  -3  25   4      142.72      207.24     80.83 o 
  -1  25   4        1.66      -12.80     59.11 o 
   1  25   4      425.22      543.18     97.63 o 
   3  25   4      182.11      205.24     98.89 o 
   5  25   4      540.64      459.35    135.16 o 
   7  25   4      752.99      655.87    119.87 o 
   9  25   4      533.77      603.22    118.19 o 
  11  25   4        1.36       82.88     82.67 o 
  -8  26   4      669.28      690.56    131.17 o 
  -6  26   4     1896.65     1823.71    196.18 o 
  -4  26   4        5.84       57.33     77.89 o 
  -2  26   4      440.19      530.62    108.57 o 
   0  26   4        3.48        0.01     67.65 o 
   2  26   4      779.81      893.59    143.44 o 
   4  26   4      115.29      268.19    122.89 o 
   6  26   4        4.46       59.52     83.07 o 
   8  26   4      304.52      386.35    115.22 o 
  -3  27   4       50.73      173.82     81.80 o 
  -1  27   4       68.67      120.85     81.63 o 
   1  27   4      613.93      451.25    113.89 o 
   3  27   4      131.05      152.75     91.64 o 
   0   1   5      596.37      470.98     47.96 o 
  -1   2   5      744.51      771.37     67.82 o 
   1   2   5     1610.41     1819.19    105.64 o 
  -2   3   5      291.67      223.41     50.74 o 
   0   3   5     5255.99     4773.92    328.50 o 
   2   3   5       16.02       -9.44     33.91 o 
  -3   4   5     2303.95     2195.76    142.02 o 
  -1   4   5      486.86      417.22     68.64 o 
   1   4   5       32.98       44.03     34.97 o 
   3   4   5      122.32       92.39     44.77 o 
  -4   5   5      804.20      739.41     93.67 o 
  -2   5   5     3719.83     3849.34    206.79 o 
   0   5   5     4738.47     4491.80    193.85 o 
   2   5   5      282.59      207.37     69.27 o 
   4   5   5     1559.98     1527.30    120.27 o 
  -5   6   5     5647.42     5832.42    268.95 o 
  -3   6   5     8155.00     8137.89    279.73 o 
  -1   6   5       38.38       72.24     42.59 o 
   1   6   5     3807.74     3678.67    174.62 o 
   3   6   5       42.53       71.88     42.02 o 
   5   6   5      205.89      151.56     48.99 o 
  -6   7   5     1779.03     1818.52    149.25 o 
  -4   7   5      680.54      704.51     90.74 o 
  -2   7   5     1137.16     1074.21    106.95 o 
   0   7   5     4141.19     3375.28    404.90 o 
   2   7   5     1286.85     1196.31    114.40 o 
   4   7   5       31.21       70.07     43.37 o 
   6   7   5     1497.48     1583.55    144.55 o 
  -7   8   5      885.30     1007.47    115.35 o 
  -5   8   5      384.38      405.44     72.17 o 
  -3   8   5      686.08      634.66     87.88 o 
  -1   8   5     9229.67     9266.27    296.44 o 
   1   8   5      119.66      110.14     42.58 o 
   3   8   5      393.75      394.22     72.46 o 
   5   8   5      113.41      163.33     56.11 o 
   7   8   5     3000.72     3264.93    218.84 o 
  -8   9   5      225.46      264.30     72.96 o 
  -6   9   5      632.08      418.06     95.54 o 
  -4   9   5       21.71       33.28     44.50 o 
  -2   9   5     2267.80     2144.28    144.27 o 
   0   9   5      118.11      195.13     57.52 o 
   2   9   5      122.57       85.99     56.52 o 
   4   9   5     2127.19     2276.47    172.51 o 
   6   9   5       43.17       79.01     47.56 o 
   8   9   5      131.48       39.82     59.97 o 
  -9  10   5        5.10       42.01     69.50 o 
  -7  10   5        0.51       24.04     46.08 o 
  -5  10   5        2.13       20.21     48.23 o 
  -3  10   5       19.72       50.56     52.12 o 
  -1  10   5       25.24       76.48     55.76 o 
   1  10   5      105.93      141.47     62.16 o 
   3  10   5       76.10      124.67     64.26 o 
   5  10   5      327.86      378.38     78.47 o 
   7  10   5       53.76       53.00     53.61 o 
   9  10   5     1029.83     1266.17    140.20 o 
 -10  11   5      178.81      261.83     87.83 o 
  -8  11   5       38.24       36.11     63.03 o 
  -6  11   5     1802.92     1676.33    155.01 o 
  -4  11   5        2.12      -14.00     46.51 o 
  -2  11   5      238.74      290.14     71.72 o 
   0  11   5      268.27      229.69     61.04 o 
   2  11   5      131.40      101.96     61.61 o 
   4  11   5       44.43      130.22     72.50 o 
   6  11   5     2239.47     2208.53    171.03 o 
   8  11   5       10.02       -4.56     60.45 o 
  10  11   5      232.83      185.67     75.48 o 
 -11  12   5     1028.26     1090.86    161.33 o 
  -9  12   5        9.66       -6.27     54.85 o 
  -7  12   5       68.39      104.96     70.94 o 
  -5  12   5      188.85      177.66     64.36 o 
  -3  12   5      292.35      342.02     71.40 o 
  -1  12   5        4.01       40.63     47.36 o 
   1  12   5     1694.15     1742.21    169.34 o 
   3  12   5      529.88      555.27     98.57 o 
   5  12   5     1893.21     2034.70    177.13 o 
   7  12   5     2241.25     2287.96    180.63 o 
   9  12   5      143.21      208.58     80.34 o 
  11  12   5      388.55      363.09    103.81 o 
 -12  13   5      341.34      416.95     99.31 o 
 -10  13   5        0.38       34.57     62.72 o 
  -8  13   5      134.30      148.00     65.78 o 
  -6  13   5      873.80      804.88    112.88 o 
  -4  13   5     1060.31     1150.10    118.55 o 
  -2  13   5      822.29      843.01    106.90 o 
   0  13   5       49.35      -36.93     45.94 o 
   2  13   5      674.90      697.85    111.06 o 
   4  13   5      238.75      193.28     77.06 o 
   6  13   5     2397.81     2638.40    202.58 o 
   8  13   5      285.33      355.93     77.57 o 
  10  13   5     1173.11     1399.76    158.21 o 
  12  13   5       61.24       56.89     82.79 o 
 -13  14   5     1445.66     1253.81    182.11 o 
 -11  14   5     3480.54     3611.87    259.25 o 
  -9  14   5       39.35       53.21     65.07 o 
  -7  14   5       48.48       43.06     66.55 o 
  -5  14   5      252.16      227.88     69.79 o 
  -3  14   5     1863.79     1807.97    154.00 o 
  -1  14   5      211.37      225.96     67.50 o 
   1  14   5       38.23       96.50     69.48 o 
   3  14   5      587.21      804.64    119.07 o 
   5  14   5      199.73       68.80     63.71 o 
   7  14   5       12.99       -4.84     57.12 o 
   9  14   5       94.54       44.06     61.93 o 
  11  14   5      791.17      809.05    142.55 o 
  13  14   5       80.65      120.98     85.04 o 
 -14  15   5      159.62      192.22    105.27 o 
 -12  15   5      278.14      416.19     94.76 o 
 -10  15   5        8.44       -0.74     59.15 o 
  -8  15   5      352.95      500.50     97.15 o 
  -6  15   5     1801.86     1878.54    181.26 o 
  -4  15   5        0.61       28.69     51.22 o 
  -2  15   5       36.23       55.01     55.86 o 
   0  15   5      858.90      708.02    112.03 o 
   2  15   5     3148.49     3559.19    239.00 o 
   4  15   5      183.81      192.93     68.59 o 
   6  15   5     1831.65     1643.28    162.54 o 
   8  15   5      839.65      871.44    116.81 o 
  10  15   5      418.50      559.25     95.72 o 
  12  15   5      161.93      297.25    101.50 o 
  14  15   5      367.43      306.08    107.20 o 
 -15  16   5     1007.24     1080.32    162.00 o 
 -13  16   5      443.08      456.08    134.50 o 
 -11  16   5       57.38      103.95     66.95 o 
  -9  16   5      616.95      496.98     98.15 o 
  -7  16   5      307.65      391.01     91.18 o 
  -5  16   5      512.63      533.66     90.60 o 
  -3  16   5      272.59      271.93     67.03 o 
  -1  16   5     1946.79     1864.18    158.58 o 
   1  16   5     1047.92     1028.82    135.87 o 
   3  16   5     1363.26     1465.18    157.63 o 
   5  16   5      739.36      745.24    115.52 o 
   7  16   5     2554.96     2387.87    198.54 o 
   9  16   5     1094.27     1191.38    132.90 o 
  11  16   5      135.66       61.15     76.60 o 
  13  16   5      887.53     1047.06    161.40 o 
  15  16   5       15.41       79.57     84.69 o 
 -16  17   5       52.01      192.76    103.36 o 
 -14  17   5       51.10       36.92     80.80 o 
 -12  17   5      542.26      435.73     94.18 o 
 -10  17   5     2230.82     2193.54    212.77 o 
  -8  17   5       19.44      -34.77     65.25 o 
  -6  17   5     1220.79     1210.34    149.09 o 
  -4  17   5       14.56      -70.62     47.08 o 
  -2  17   5      931.38     1249.21    124.90 o 
   0  17   5     5221.65     5276.27    301.22 o 
   2  17   5       30.33       40.63     60.88 o 
   4  17   5      883.48      953.36    120.23 o 
   6  17   5      630.78      718.96    111.58 o 
   8  17   5      486.52      608.50    110.35 o 
  10  17   5     1059.87     1058.15    123.66 o 
  12  17   5      784.59      623.03    129.71 o 
  14  17   5     1126.58     1194.64    177.21 o 
  16  17   5      210.84      161.31     93.06 o 
 -15  18   5       19.68       -9.40     85.71 o 
 -13  18   5       34.87       10.35     82.26 o 
 -11  18   5      669.35      818.32    130.99 o 
  -9  18   5     1939.36     1962.49    208.36 o 
  -7  18   5        0.46       -5.52     65.31 o 
  -5  18   5       17.91      -41.47     54.12 o 
  -3  18   5      197.43      144.49     57.77 o 
  -1  18   5     1346.43     1426.62    137.32 o 
   1  18   5      105.39       93.10     60.63 o 
   3  18   5      206.71      211.24     78.07 o 
   5  18   5     2665.72     2795.25    220.80 o 
   7  18   5        8.72       -7.90     62.81 o 
   9  18   5     1052.07     1096.67    136.17 o 
  11  18   5     1051.16      973.75    120.72 o 
  13  18   5      916.72      980.52    155.83 o 
  15  18   5      202.03      290.41     97.25 o 
 -14  19   5      664.63      755.37    146.41 o 
 -12  19   5        3.57       -4.40     73.79 o 
 -10  19   5      220.85      185.68     80.30 o 
  -8  19   5      262.57      296.70     92.98 o 
  -6  19   5      420.84      452.53    104.55 o 
  -4  19   5      453.51      513.61     90.05 o 
  -2  19   5       13.07       52.09     56.45 o 
   0  19   5       28.87       33.78     63.00 o 
   2  19   5       62.85        9.17     64.26 o 
   4  19   5      283.73      242.31     81.72 o 
   6  19   5      132.53      165.85     74.69 o 
   8  19   5      287.84      260.14     84.37 o 
  10  19   5     1186.16     1391.38    154.42 o 
  12  19   5        0.18        7.55     85.64 o 
  14  19   5      205.02      248.83    106.94 o 
 -11  20   5       16.41      -60.24     76.77 o 
  -9  20   5        8.01       30.07     75.41 o 
  -7  20   5      550.85      773.74    135.26 o 
  -5  20   5       63.10       58.18     66.92 o 
  -3  20   5       16.63       49.59     58.43 o 
  -1  20   5      407.92      464.35     92.23 o 
   1  20   5      383.59      634.03    114.48 o 
   3  20   5      289.24      560.42    260.04 o 
   5  20   5      464.87      508.71     99.75 o 
   7  20   5      102.21      118.03     79.30 o 
   9  20   5      460.08      370.69     89.22 o 
  11  20   5      171.89      227.02     80.52 o 
 -10  21   5      660.97      905.28    149.70 o 
  -8  21   5     1348.24     1410.47    178.07 o 
  -6  21   5      159.05      187.50     88.91 o 
  -4  21   5      153.33      154.01     65.13 o 
  -2  21   5      188.09      226.33     69.63 o 
   0  21   5      926.42     1003.73    134.63 o 
   2  21   5      402.70      191.60     85.21 o 
   4  21   5       38.02       76.25     72.79 o 
   6  21   5     1283.95     1405.53    162.60 o 
   8  21   5      285.34      166.40     89.31 o 
  10  21   5      112.23      187.84     89.79 o 
  -9  22   5      360.45      258.68    107.39 o 
  -7  22   5      976.44     1211.97    174.79 o 
  -5  22   5       26.64        1.35     80.31 o 
  -3  22   5      249.86      237.11     79.41 o 
  -1  22   5      114.97      152.26     80.14 o 
   1  22   5      256.17      211.01     94.76 o 
   3  22   5        0.50        4.84     75.76 o 
   5  22   5      328.84      394.77    109.02 o 
   7  22   5      624.53      605.71    114.59 o 
   9  22   5        4.56      -46.78     78.65 o 
  -6  23   5       68.06       41.99     91.12 o 
  -4  23   5      143.98       63.43     74.05 o 
  -2  23   5      533.14      556.87    114.88 o 
   0  23   5      272.41      225.60     89.72 o 
   2  23   5      342.02      390.57    101.02 o 
   4  23   5     1355.94     1685.20    180.24 o 
   6  23   5       12.69       28.44     87.88 o 
   1   1   6     1189.83     1234.71    240.57 o 
   0   2   6      385.72      445.19     93.53 o 
   2   2   6        3.41       -8.20     50.63 o 
  -1   3   6     2747.73     2794.52    257.30 o 
   1   3   6      860.44      898.98    126.73 o 
   3   3   6     1826.29     1773.36    155.93 o 
  -2   4   6      397.85      479.45    100.66 o 
   0   4   6     1443.61     1791.30    173.93 o 
   2   4   6      191.06      172.13     67.01 o 
   4   4   6     2212.87     2407.52    194.41 o 
  -3   5   6      125.36      161.79     63.82 o 
  -1   5   6      314.87      448.18     93.40 o 
   1   5   6      610.89      701.16    107.08 o 
   3   5   6      418.83      455.40     94.79 o 
   5   5   6       57.71       18.08     59.44 o 
  -4   6   6        2.50      -10.23     58.82 o 
  -2   6   6       65.47       49.33     61.70 o 
   0   6   6      220.87      324.78     77.37 o 
   2   6   6     4182.75     4287.06    258.09 o 
   4   6   6       60.31      135.41     66.73 o 
   6   6   6      343.11      371.00     84.69 o 
  -5   7   6     1478.36     1569.73    146.84 o 
  -3   7   6      431.85      498.15     90.76 o 
  -1   7   6      576.47      784.39    143.97 o 
   1   7   6        1.84      -25.80     65.81 o 
   3   7   6      104.68      152.17     68.49 o 
   5   7   6      675.63      623.12    108.87 o 
   7   7   6       11.72       64.43     68.91 o 
  -6   8   6      283.78      276.55     91.93 o 
  -4   8   6      114.28      186.81     71.99 o 
  -2   8   6        0.39       15.12     76.04 o 
   0   8   6      622.06      763.68    117.10 o 
   2   8   6      282.80      299.12     96.92 o 
   4   8   6       15.84       31.20     67.34 o 
   6   8   6       27.43       61.59     65.80 o 
   8   8   6      124.63      113.07     73.50 o 
  -7   9   6     2817.29     2824.31    243.76 o 
  -5   9   6      158.86      113.80     75.63 o 
  -3   9   6      298.71      193.29     79.85 o 
  -1   9   6      244.35      281.13     89.64 o 
   1   9   6     1726.15     2029.35    176.59 o 
   3   9   6      389.82      436.94     99.00 o 
   5   9   6      428.75      568.02     98.48 o 
   7   9   6     1663.85     1993.70    195.75 o 
   9   9   6     1148.12     1226.79    163.17 o 
  -8  10   6       62.79      129.42     79.57 o 
  -6  10   6      426.08      447.61    105.67 o 
  -4  10   6      470.86      411.99     83.85 o 
  -2  10   6      483.91      512.52     96.03 o 
   0  10   6       62.22       49.15     66.29 o 
   2  10   6       41.35       20.23     54.61 o 
   4  10   6      642.79      556.41    111.45 o 
   6  10   6      268.51      392.31    107.57 o 
   8  10   6      820.83     1056.42    151.71 o 
  10  10   6        1.03        5.67     88.65 o 
  -9  11   6      414.95      355.83    108.77 o 
  -7  11   6      302.13      267.53     89.77 o 
  -5  11   6      145.34      164.93     78.49 o 
  -3  11   6      653.31      837.60    128.91 o 
  -1  11   6      622.77      580.48    109.01 o 
   1  11   6       65.73       64.47     68.10 o 
   3  11   6      479.68      514.07    111.66 o 
   5  11   6      201.42      304.75     97.35 o 
   7  11   6      430.38      397.22    104.90 o 
   9  11   6        3.35        9.47    110.37 o 
  11  11   6     1323.18     1318.53    228.42 o 
 -10  12   6      831.42      864.15    143.74 o 
  -8  12   6      731.09      805.30    138.88 o 
  -6  12   6       68.78      194.05     74.49 o 
  -4  12   6        6.56       77.19     59.53 o 
  -2  12   6      790.85      599.67    112.08 o 
   0  12   6     1075.64     1314.98    149.92 o 
   2  12   6       49.70       70.99     66.20 o 
   4  12   6        0.58      -29.21     68.31 o 
   6  12   6      318.96      317.37     93.13 o 
   8  12   6        0.13        6.33     77.98 o 
  10  12   6       63.57      172.86     99.00 o 
  12  12   6       56.93       41.36    106.09 o 
 -11  13   6     1935.32     2050.08    221.25 o 
  -9  13   6      646.63      457.79    116.15 o 
  -7  13   6      252.48      285.01     84.57 o 
  -5  13   6     1656.47     1890.06    191.18 o 
  -3  13   6        2.54      117.30     75.04 o 
  -1  13   6       49.25       65.06     69.53 o 
   1  13   6       58.80      139.19     68.00 o 
   3  13   6      805.73     1038.98    135.48 o 
   5  13   6      122.71      137.02     79.34 o 
   7  13   6       50.96       57.84     82.50 o 
   9  13   6     1567.62     1889.76    231.74 o 
  11  13   6       14.22       -7.33    100.29 o 
  13  13   6       17.15      138.01    106.11 o 
 -12  14   6      522.47      694.37    143.19 o 
 -10  14   6        1.37       63.05     93.09 o 
  -8  14   6       60.69       68.66     78.92 o 
  -6  14   6       44.92       90.60     75.16 o 
  -4  14   6       28.39       60.49     75.27 o 
  -2  14   6       42.29       76.31     65.96 o 
   0  14   6      290.28      305.24     82.23 o 
   2  14   6     1774.55     1867.45    181.93 o 
   4  14   6        3.84       35.14     66.47 o 
   6  14   6       17.79        6.60     73.30 o 
   8  14   6      276.39      304.44     95.00 o 
  10  14   6      432.97      508.93    157.02 o 
  12  14   6      133.49      235.66    121.92 o 
  -9  15   6     1311.18     1305.83    167.16 o 
  -7  15   6      367.09      439.06    109.71 o 
  -5  15   6       15.14       26.29     65.25 o 
  -3  15   6      151.88      158.94     85.25 o 
  -1  15   6      313.08      351.32     91.75 o 
   1  15   6      188.05      318.89     87.92 o 
   3  15   6       11.58       53.14     65.56 o 
   5  15   6      461.84      445.19    114.06 o 
   7  15   6       36.27       61.11     77.85 o 
   9  15   6     2084.53     2089.40    253.80 o 
  -8  16   6       14.01       23.50     82.22 o 
  -6  16   6       34.16      115.92     83.55 o 
  -4  16   6       74.89      146.57     95.85 o 
  -2  16   6      461.25      501.40    115.14 o 
   0  16   6       27.35      -62.42     63.34 o 
   2  16   6      139.93      122.57     71.76 o 
   4  16   6       13.74       79.06     69.88 o 
   6  16   6       10.07       30.54     81.37 o 
   8  16   6      198.57      210.53     98.18 o 
  -7  17   6      145.30      152.58     85.89 o 
  -5  17   6      198.91      266.74     77.80 o 
  -3  17   6      618.31      642.40    123.94 o 
  -1  17   6        7.36      -42.59     72.63 o 
   1  17   6      679.14      842.67    129.80 o 
   3  17   6      921.72      735.55    132.78 o 
   5  17   6       10.65      -16.21     76.29 o 
   7  17   6      345.17      426.16    112.89 o 
  -4  18   6      390.34      462.59    131.40 o 
  -2  18   6      696.19      672.11    132.06 o 
   0  18   6      131.24      139.60     77.56 o 
   2  18   6       29.93       -1.19     71.13 o 
   4  18   6     2046.34     2117.96    213.96 o 
   0   1   7      894.37      760.51    218.97 o 
  -1   2   7       34.88       85.16    134.61 o 
   1   2   7       35.22       -7.87    108.94 o 
  -2   3   7       13.39       47.40     91.16 o 
   0   3   7       14.95       50.00    124.85 o 
   2   3   7      141.97      296.96    127.36 o 
  -3   4   7       16.88      169.38    102.79 o 
  -1   4   7      192.39      344.80    149.91 o 
   1   4   7      670.39      808.54    211.58 o 
   3   4   7      955.83     1113.75    225.69 o 
  -4   5   7       26.70      194.85    105.08 o 
  -2   5   7      665.38      672.00    192.79 o 
   0   5   7      305.88      284.29    168.85 o 
   2   5   7        1.31      -52.10    106.71 o 
   4   5   7        5.71       72.31    100.07 o 
  -5   6   7      144.14      230.31    130.37 o 
  -3   6   7      198.53       -9.98     96.70 o 
  -1   6   7        9.94       84.51    101.43 o 
   1   6   7     1201.74     1261.41    309.11 o 
   3   6   7       50.70       85.94    119.05 o 
   5   6   7      993.87     1191.59    224.39 o 
  -4   7   7      634.42      896.71    211.04 o 
  -2   7   7       12.26       44.33     95.93 o 
   0   7   7      269.81      376.58    118.81 o 
   2   7   7      309.34      312.30    114.44 o 
   4   7   7      118.22      142.49     91.55 o 
  -3   8   7      137.00      116.41    181.40 o 
  -1   8   7        3.63      -43.30     97.06 o 
   1   8   7      466.03      711.46    154.14 o 
   3   8   7      199.61      179.91     92.86 o 
                                                 
